# Supplementary material for: Assessment of causal relationships between omega-3 and omega-6 polyunsaturated fatty acids in autoimmune rheumatic diseases: a brief research report from a Mendelian randomization study
Source: Front Nutr. 2024 May 28;11:1356207. doi: 10.3389/fnut.2024.1356207 (PMC11165037; doi:10.3389/fnut.2024.1356207)
Supplement: Supplementary file 1 [file Data_Sheet_1.ZIP › supplementary_file_tables(╥╤╫╘╢»╗╣╘¡)2.xlsx]

## Sheet: TableS1
Table S1. STROBE-MR checklist of the present study.
No.	Section	Checklist item	Position
1	Title and abstract	Indicate MR as the study’s design in the title and the abstract as a main purpose of the study	P1-P2
2	Background	Explain the scientific background and rationale for the reported study. Explain the exposure and a plausible potential causal relationship between exposure and outcome. Justify why MR is a helpful method to address the study question.	P3
3	Objectives	State specific objectives clearly, including prespecified causal hypotheses. State that MR is a method that intends to estimate causal effects.	P4
4a	Study design and data sourses	Setting: Describe the study design (two-sample MR) and the underlying population . Describe the setting, locations, and relevant dates, including periods of recruitment, exposure, follow-up, and data collection.	P4
4b		Participants: Report the eligibility criteria and the sources and methods of selection of participants. Report the sample size and whether any power or sample size calculations were carried out prior to the main analysis.	P4
4c		Describe measurement, quality control, and selection of genetic variants.	P5
4d		For each exposure, outcome, and other relevant variables, describe methods of assessment and diagnostic criteria for diseases.	P5-P6
4e		Provide details of ethics committee approval and participant informed consent, if relevant.	P4
5	Assumptions	Explicitly state the 3 core instrumental variable (IV) assumptions for the main analysis (relevance, independence, and exclusion restriction), as well assumptions for any additional or sensitivity analysis.	P5
6a	Statistical methods:	Describe how quantitative variables were handled in the analyses.	P5-P6
6b		Describe how genetic variants were handled in the analyses and, if applicable, how their weights were selected
6c		Describe the MR estimator and related statistics. Detail the included covariates and, in case of 2-sample MR, whether the same covariate set was used for adjustment in the 2 samples.	P5-P6
6d		Explain how missing data were addressed.	P5-P6
6e		Indicate how multiple testing was addressed (Bonferroni correction)	P6
7	Assessment of assumptions	Describe any methods or prior knowledge used to assess the assumptions or justify their validity	P5
8	Sensitivity analyses and additional analyses	Describe any sensitivity analyses or additional analyses performed (eg, comparison of effect estimates from different approaches, independent replication, bias analytic techniques, validation of instruments, simulations).	P6
9a	Software and preregistration	Name statistical software and package(s), including version and settings used.	P6
9b		State whether the study protocol and details were preregistered (as well as when and where).	N/A
10a	Descriptive data	Report the numbers of individuals at each stage of included studies and reasons for exclusion. Use of a flow diagram.	Fig.1
10b		Report summary statistics for phenotypic exposure , outcomes, and other relevant variables (eg, means, SDs, proportions).	TableS2
10c		If the data sources include meta-analyses of previous studies, provide the assessments of heterogeneity across these studies.	P7-P8
10d		For 2-sample MR:	P7-P8
		i. Provide justification of the similarity of the genetic variant–exposure associations between the exposure and outcome samples.
		ii. Provide information on the number of individuals who overlap between the exposure and outcome studies.
11a	Main results	Report the associations between genetic variant and exposure and between genetic variant and outcome, preferably on an interpretable scale.	P7-P8
11b		Report MR estimates of the relationship between exposure and outcome and the measures of uncertainty from the MR analysis, on an interpretable scale, such as odds ratio or relative risk per SD difference.	P7-P8
11c		If relevant, consider translating estimates of relative risk into absolute risk for a meaningful time period.	N/A
11d		Consider plots to visualize results (eg, forest plot, scatterplot of associations between genetic variants and outcome vs between genetic variants and exposure).	Fig.S1-9 and Fig.2. Fig.3.
12a	Assessment of assumptions	Report the assessment of the validity of the assumptions by removing confounders-related SNPs.	P7-P9
12b		Report any additional statistics (eg, assessments of heterogeneity across genetic variants, such as I2, Q statistic).	P7-P9
13a	Sensitivity analyses and additional analyses	Report any sensitivity analyses to assess the robustness of the main results to violations of the assumptions.	P7-P9
13b		Report results from other sensitivity analyses or additional analyses	P7-P9
13c		Report any assessment of the direction of the causal relationship.	Table S9
13d		When relevant, report and compare with estimates from other RCTs and meta-analyses.	N/A
13e		Consider additional plots to visualize results.	Fig.2-Fig.6
14	Key results	Summarize key results with reference to study objectives.	Discuss. P9
15	Limitations	Discuss limitations of the study, taking into account the validity of the IV assumptions, other sources of potential bias, and imprecision. Discuss both direction and magnitude of any potential bias and any efforts to address them.	Discuss. P10
16a	Interpretation	Meaning: Give a cautious overall interpretation of results in the context of their limitations and in comparison with other studies.	Discuss., P9-10
16b		Mechanism: Discuss underlying biological mechanisms that could drive a potential causal relationship between the investigated exposure and the outcome, and whether the gene-environment equivalence assumption is reasonable. Use causal language carefully, clarifying that IV estimates may provide causal effects only under certain assumptions.	Discussion
16c		Clinical relevance: Discuss whether the results have clinical or public policy relevance, and to what extent they inform effect sizes of possible interventions.
17		Discuss the generalizability of the study results (a) to other populations, (b) across other exposure periods/timings, and (c) across other levels of exposure.
18	Funding	Describe sources of funding and the role of funders in the present study.	Funding
19	Data and data sharing	Provide the data used to perform all analyses or report where and how the data can be accessed, and reference these sources in the article.	Data
20	Conflicts of interest	All authors should declare all potential conflicts of interest.	Declaration

## Sheet: TableS2
Table S2. Sources and description of summary statistics used in the study.
Exposures	Consortium	Sample size	Ancestry	References	Levels (Mean±SD)
Omega-3 fatty acids	UK Biobank	114999	Eur	PMID: 35692035	0.53 ± 0.22
DHA	CHARGE	8866	Eur	PMID: 21829377	0.23 ± 0.08
EPA	CHARGE	8866	Eur	PMID: 21829377	0.14 ± 0.05
Omega-6 fatty acids	UK Biobank	114999	Eur	PMID: 35692035	4.45 ± 0.68
LA	CHARGE	8631	Eur	PMID: 24823311	3.41 ± 0.69
AA	CHARGE	8631	Eur	PMID: 24823311	0.56 ± 0.30
Outcomes	Consortium	Sample size	Ancestry	References	ICD codes
Juvenile idiopathic arthritis	Juvenile Idiopathic Arthritis Genetics Consortium	15,872 (2,816 cases, 13,056 controls)	Eur	PMID: 23603761	M08, M09*
Psoriatic Arthritis	FinnGen Biobank	339, 050 (8,075 cases, 330,975 controls)	Eur	PMID: 36653562	M07.1*, M07.1*L40.5, M07.2*, M07.2*L40.5, M07.3*, M07.3*L40.5
Gout	FinnGen Biobank	23,338 (1,699 cases, 21, 639 controls)	Eur	PMID: 36653562	M10, M10.9, M10.0
Ankylosing spondylitis	FinnGen Biobank	166,144 (1,462 cases, 164, 682 controls)	Eur	PMID: 36653562	M45
Sjögren syndrome	FinnGen Biobank	215,435 (1,290 cases, 214,145 controls)	Eur	PMID: 36653562	M35.0

## Sheet: TableS3_Omega3
Supplementary Table 3. Information of identified SNPs in exposure (Omega-3 fatty acids) and outcomes.
Outcomes	SNP	effect_allele	other_allele	chr	pos	eaf	se.exposure	beta.exposure	pval.exposure	se.outcome	beta.outcome	pval.outcome	R2	F value
Juvenile idiopathic arthritis	rs10455872	G	A	6	161010118	0.078988	0.00753435	-0.0629576	2.8e-17	0.10034	-0.00823381	0.9346	2.61601e-05	69.824
	rs11242109	T	G	5	131686146	0.479016	0.0040658	0.0240622	2.4e-09	0.0545969	-0.00461061	0.9327	1.31226e-05	35.025
	rs1167998	A	C	1	63177365	0.644674	0.00425038	0.0713574	3.6e-66	0.0558927	-0.0421012	0.4513	0.00010559	281.853
	rs1260326	C	T	2	27730940	0.60401	0.0041534	-0.0820592	8.4e-88	0.0550524	-0.0704585	0.2006	0.000146228	390.343
	rs16940904	T	C	17	44189408	0.226571	0.0048772	-0.0355285	3.9e-14	0.0624429	-0.00140098	0.9821	1.98816e-05	53.0655
	rs174564	G	A	11	61597972	0.347013	0.00424185	-0.337094	1e-200	0.0566518	-0.00934352	0.869	1.98816e-05	53.0655
	rs58542926	T	C	19	19407718	0.074383	0.00775231	-0.171666	1.4e-113	0.101993	-0.037598	0.7124	0.000183685	490.35
	rs629301	T	G	1	109822166	0.778033	0.00488385	0.0382887	1.3e-14	0.0628622	-0.0525924	0.4028	2.30278e-05	61.4634
	rs7924036	T	G	10	65274927	0.504205	0.00406452	0.0233527	5.5e-10	0.053417	-0.0539283	0.3127	1.23679e-05	33.0107
	rs9304381	T	C	18	47159090	0.818434	0.00527814	0.0528854	5.2e-24	0.0730303	0.0561472	0.442	3.76132e-05	100.394
Gout	rs10455872	G	A	6	161010118	0.078988	0.00753435	-0.0629576	2.8e-17	0.0846	-0.0737	0.3839	2.61601e-05	69.824
	rs11242109	T	G	5	131677047	0.479016	0.0040658	0.0240622	2.4e-09	0.0372	0.0923	0.0129799	1.31226e-05	35.025
	rs112875651	A	G	8	126506694	0.392346	0.00422001	-0.0873719	3.5e-98	0.0363	0.0055	0.8798	0.000160581	428.663
	rs1132899	C	T	19	45448036	0.509603	0.00410188	0.0270834	8.6e-11	0.0357	-0.0073	0.8386	1.63335e-05	43.5953
	rs11563251	T	C	2	234679384	0.110601	0.00647476	0.0349727	3.2e-08	0.0594	-0.1559	0.00864609	1.09308e-05	29.175
	rs1167998	A	C	1	62931632	0.644674	0.00425038	0.0713574	3.6e-66	0.0391	0.0266	0.4959	0.00010559	281.853
	rs11681659	T	C	2	136820960	0.716465	0.004486	-0.0251255	2e-08	0.0365	-0.0488	0.181	1.17531e-05	31.3697
	rs117143374	C	T	21	40555561	0.142254	0.005847	-0.0370966	2.2e-10	0.058	0.0091	0.8748	1.50814e-05	40.2533
	rs117733303	G	A	6	160922870	0.018513	0.0150731	-0.115945	1.4e-15	0.1672	-0.0429	0.7977	2.21685e-05	59.1696
	rs12226389	C	T	11	61823630	0.18582	0.00524839	-0.050608	1.1e-22	0.0465	0.0443	0.3407	3.48352e-05	92.9792
	rs1260326	C	T	2	27730940	0.60401	0.0041534	-0.0820592	8.4e-88	0.0371	-0.1191	0.001335	0.000146228	390.343
	rs13424225	T	G	2	241214158	0.449809	0.00408591	0.0221268	2.2e-08	0.0354	0.0007	0.9835	1.09876e-05	29.3264
	rs139974673	C	T	15	44027885	0.025918	0.0128075	0.117987	2.3e-21	0.2517	-0.1174	0.641	3.1796e-05	84.8671
	rs143355652	T	C	11	61453822	0.010467	0.0204073	-0.154138	9.4e-14	0.1962	0.0177	0.9281	2.1374e-05	57.049
	rs1672811	C	T	16	15501099	0.748488	0.0046967	0.0251849	3e-08	0.0394	-0.0805	0.0411699	1.0773e-05	28.7538
	rs16940904	T	C	17	44186063	0.226571	0.0048772	-0.0355285	3.9e-14	0.0649	0.0634	0.3289	1.98816e-05	53.0655
	rs182611493	G	A	19	19458388	0.012519	0.0195777	-0.209571	1.1e-27	0.0819	0.0335	0.6826	4.29306e-05	114.588
	rs261290	C	T	15	58678720	0.654653	0.00428189	-0.114383	3.9e-161	0.0363	0.0306	0.3989	0.00026729	713.595
	rs3018731	G	A	11	61248776	0.717549	0.00456603	-0.0353357	2e-14	0.0456	0.0294	0.5187	2.24381e-05	59.8893
	rs3129962	A	G	6	32379383	0.129765	0.00603734	-0.0392017	1.8e-09	0.087	0.1031	0.2359	1.57964e-05	42.1617
	rs34663616	A	C	15	58569330	0.137654	0.00602277	0.0356728	4.4e-10	0.0504	0.0865	0.0862502	1.31439e-05	35.0818
	rs35135293	T	C	2	20363666	0.51675	0.00408348	-0.0208868	3.9e-08	0.036	0.0186	0.605701	9.80224e-06	26.1627
	rs4000713	A	G	7	25990597	0.295408	0.00446039	-0.0288196	1e-11	0.0379	-0.0523	0.1679	1.56412e-05	41.7474
	rs55891451	C	A	10	96728169	0.201728	0.00508075	0.0341853	4.6e-12	0.0451	-0.0331	0.4626	1.69614e-05	45.2713
	rs58542926	T	C	19	19379549	0.074383	0.00775231	-0.171666	1.4e-113	0.073	-0.0542	0.4577	0.000183685	490.35
	rs6129624	A	G	20	39167592	0.335237	0.00437946	-0.0257607	5.1e-10	0.0391	0.0472	0.227	1.29633e-05	34.5998
	rs62466318	T	C	7	73042085	0.204178	0.00506371	-0.0721329	1.2e-45	0.0449	-0.0682	0.1287	7.60226e-05	202.922
	rs629301	T	G	1	109818306	0.778033	0.00488385	0.0382887	1.3e-14	0.043	-0.001	0.9823	2.30278e-05	61.4634
	rs633695	G	A	15	58725839	0.292348	0.00448287	0.0840069	9.1e-80	0.0383	0.0717	0.0614596	0.000131555	351.17
	rs6601924	C	T	10	5247302	0.845765	0.00563873	0.0350603	8.5e-10	0.051	0.0193	0.7047	1.44847e-05	38.6606
	rs6693447	G	T	1	2330190	0.461686	0.00407772	0.0229488	4.8e-09	0.0354	0.0117	0.7411	1.18666e-05	31.6727
	rs673335	C	T	11	75450576	0.159762	0.00554146	-0.0669996	1.1e-34	0.0411	-0.0163	0.691399	5.4767e-05	146.183
	rs6882345	A	G	5	156397673	0.632863	0.00421159	0.0288844	1.9e-13	0.0376	-0.0483	0.1997	1.76227e-05	47.0364
	rs73109460	A	G	7	44792326	0.123622	0.006216	-0.0349475	9.2e-10	0.0682	0.1137	0.09579	1.18427e-05	31.6089
	rs737338	T	C	19	11347657	0.035186	0.0110354	-0.0726631	3.5e-11	0.0723	-0.0965	0.1816	1.62439e-05	43.3562
	rs77960347	G	A	18	47109955	0.013239	0.0177574	0.161749	7.2e-22	0.2084	-0.1948	0.3498	3.10855e-05	82.9706
	rs7819706	G	A	8	19844415	0.118291	0.00628878	-0.0396447	1.8e-10	0.0602	0.0626	0.2984	1.48894e-05	39.7408
	rs7924036	T	G	10	65191645	0.504205	0.00406452	0.0233527	5.5e-10	0.0353	-0.0651	0.0649501	1.23679e-05	33.0107
	rs7970695	A	G	12	121423376	0.620549	0.00419603	-0.0253039	1.2e-10	0.036	0.0517	0.1502	1.36251e-05	36.3662
	rs9304381	T	C	18	47158234	0.818434	0.00527814	0.0528854	5.2e-24	0.0465	-0.0256	0.5824	3.76132e-05	100.394
	rs9987289	G	A	8	9183358	0.909151	0.00707191	0.0566995	3.2e-16	0.0535	0.037	0.4888	2.40836e-05	64.2813
Ankylosing spondylitis	rs10455872	G	A	6	161010118	0.078988	0.00753435	-0.0629576	2.8e-17	0.1376	-0.0423	0.7586	2.61601e-05	69.824
	rs11242109	T	G	5	131677047	0.479016	0.0040658	0.0240622	2.4e-09	0.0602	0.1875	0.00184701	1.31226e-05	35.025
	rs112875651	A	G	8	126506694	0.392346	0.00422001	-0.0873719	3.5e-98	0.0588	-0.0181	0.757699	0.000160581	428.663
	rs1132899	C	T	19	45448036	0.509603	0.00410188	0.0270834	8.6e-11	0.058	-0.0254	0.660999	1.63335e-05	43.5953
	rs11563251	T	C	2	234679384	0.110601	0.00647476	0.0349727	3.2e-08	0.0962	0.1139	0.2363	1.09308e-05	29.175
	rs1167998	A	C	1	62931632	0.644674	0.00425038	0.0713574	3.6e-66	0.0634	-0.0232	0.714399	0.00010559	281.853
	rs11681659	T	C	2	136820960	0.716465	0.004486	-0.0251255	2e-08	0.059	-0.1189	0.0440301	1.17531e-05	31.3697
	rs117143374	C	T	21	40555561	0.142254	0.005847	-0.0370966	2.2e-10	0.0939	0.0019	0.9835	1.50814e-05	40.2533
	rs117733303	G	A	6	160922870	0.018513	0.0150731	-0.115945	1.4e-15	0.2695	0.6138	0.0227499	2.21685e-05	59.1696
	rs12226389	C	T	11	61823630	0.18582	0.00524839	-0.050608	1.1e-22	0.0752	0.0391	0.6027	3.48352e-05	92.9792
	rs1260326	C	T	2	27730940	0.60401	0.0041534	-0.0820592	8.4e-88	0.06	-0.081	0.1768	0.000146228	390.343
	rs13424225	T	G	2	241214158	0.449809	0.00408591	0.0221268	2.2e-08	0.0572	0.0333	0.5611	1.09876e-05	29.3264
	rs139974673	C	T	15	44027885	0.025918	0.0128075	0.117987	2.3e-21	0.3913	-0.0738	0.8504	3.1796e-05	84.8671
	rs143355652	T	C	11	61453822	0.010467	0.0204073	-0.154138	9.4e-14	0.3219	-0.0656	0.8385	2.1374e-05	57.049
	rs1672811	C	T	16	15501099	0.748488	0.0046967	0.0251849	3e-08	0.0637	-0.0631	0.3224	1.0773e-05	28.7538
	rs16940904	T	C	17	44186063	0.226571	0.0048772	-0.0355285	3.9e-14	0.1045	0.142	0.1741	1.98816e-05	53.0655
	rs182611493	G	A	19	19458388	0.012519	0.0195777	-0.209571	1.1e-27	0.1318	0.1238	0.3476	4.29306e-05	114.588
	rs261290	C	T	15	58678720	0.654653	0.00428189	-0.114383	3.9e-161	0.0589	0.0394	0.5034	0.00026729	713.595
	rs3018731	G	A	11	61248776	0.717549	0.00456603	-0.0353357	2e-14	0.0736	-0.0316	0.6673	2.24381e-05	59.8893
	rs3129962	A	G	6	32379383	0.129765	0.00603734	-0.0392017	1.8e-09	0.1495	-0.573	0.000126701	1.57964e-05	42.1617
	rs34663616	A	C	15	58569330	0.137654	0.00602277	0.0356728	4.4e-10	0.0817	0.0045	0.9558	1.31439e-05	35.0818
	rs35135293	T	C	2	20363666	0.51675	0.00408348	-0.0208868	3.9e-08	0.0582	-0.0727	0.2114	9.80224e-06	26.1627
	rs4000713	A	G	7	25990597	0.295408	0.00446039	-0.0288196	1e-11	0.0614	0.0033	0.9571	1.56412e-05	41.7474
	rs55891451	C	A	10	96728169	0.201728	0.00508075	0.0341853	4.6e-12	0.073	-0.0687	0.3473	1.69614e-05	45.2713
	rs58542926	T	C	19	19379549	0.074383	0.00775231	-0.171666	1.4e-113	0.1169	-0.048	0.681299	0.000183685	490.35
	rs6129624	A	G	20	39167592	0.335237	0.00437946	-0.0257607	5.1e-10	0.0632	0.0169	0.7887	1.29633e-05	34.5998
	rs62466318	T	C	7	73042085	0.204178	0.00506371	-0.0721329	1.2e-45	0.0727	-0.0544	0.454099	7.60226e-05	202.922
	rs629301	T	G	1	109818306	0.778033	0.00488385	0.0382887	1.3e-14	0.0696	-0.1013	0.1454	2.30278e-05	61.4634
	rs633695	G	A	15	58725839	0.292348	0.00448287	0.0840069	9.1e-80	0.0619	-0.0166	0.7888	0.000131555	351.17
	rs6601924	C	T	10	5247302	0.845765	0.00563873	0.0350603	8.5e-10	0.0823	0.0762	0.3545	1.44847e-05	38.6606
	rs6693447	G	T	1	2330190	0.461686	0.00407772	0.0229488	4.8e-09	0.0574	-0.054	0.347	1.18666e-05	31.6727
	rs673335	C	T	11	75450576	0.159762	0.00554146	-0.0669996	1.1e-34	0.0667	-0.0501	0.4523	5.4767e-05	146.183
	rs6882345	A	G	5	156397673	0.632863	0.00421159	0.0288844	1.9e-13	0.0609	0.0007	0.9913	1.76227e-05	47.0364
	rs73109460	A	G	7	44792326	0.123622	0.006216	-0.0349475	9.2e-10	0.1098	-0.1045	0.341	1.18427e-05	31.6089
	rs737338	T	C	19	11347657	0.035186	0.0110354	-0.0726631	3.5e-11	0.117	0.0068	0.9539	1.62439e-05	43.3562
	rs77960347	G	A	18	47109955	0.013239	0.0177574	0.161749	7.2e-22	0.3406	-0.0565	0.8683	3.10855e-05	82.9706
	rs7819706	G	A	8	19844415	0.118291	0.00628878	-0.0396447	1.8e-10	0.0977	-0.0887	0.3637	1.48894e-05	39.7408
	rs7924036	T	G	10	65191645	0.504205	0.00406452	0.0233527	5.5e-10	0.0573	-0.0093	0.8708	1.23679e-05	33.0107
	rs7970695	A	G	12	121423376	0.620549	0.00419603	-0.0253039	1.2e-10	0.0584	-0.0227	0.696899	1.36251e-05	36.3662
	rs9304381	T	C	18	47158234	0.818434	0.00527814	0.0528854	5.2e-24	0.0753	0.0283	0.706999	3.76132e-05	100.394
	rs9987289	G	A	8	9183358	0.909151	0.00707191	0.0566995	3.2e-16	0.0873	0.1161	0.1836	2.40836e-05	64.2813
Psoriatic arthritis	rs10455872	G	A	6	161010118	0.078988	0.00753435	-0.0629576	2.8e-17	0.0885	-0.0268	0.7619	2.61601e-05	69.824
	rs11242109	T	G	5	131677047	0.479016	0.0040658	0.0240622	2.4e-09	0.0391	0.1105	0.00468997	1.31226e-05	35.025
	rs112875651	A	G	8	126506694	0.392346	0.00422001	-0.0873719	3.5e-98	0.0382	-0.0254	0.5054	0.000160581	428.663
	rs1132899	C	T	19	45448036	0.509603	0.00410188	0.0270834	8.6e-11	0.0376	0.0428	0.2545	1.63335e-05	43.5953
	rs11563251	T	C	2	234679384	0.110601	0.00647476	0.0349727	3.2e-08	0.0625	0.1165	0.0625101	1.09308e-05	29.175
	rs1167998	A	C	1	62931632	0.644674	0.00425038	0.0713574	3.6e-66	0.0411	0.0303	0.4618	0.00010559	281.853
	rs11681659	T	C	2	136820960	0.716465	0.004486	-0.0251255	2e-08	0.0384	0.0598	0.1194	1.17531e-05	31.3697
	rs117143374	C	T	21	40555561	0.142254	0.005847	-0.0370966	2.2e-10	0.0605	-0.0252	0.6773	1.50814e-05	40.2533
	rs117733303	G	A	6	160922870	0.018513	0.0150731	-0.115945	1.4e-15	0.1751	0.0043	0.9806	2.21685e-05	59.1696
	rs12226389	C	T	11	61823630	0.18582	0.00524839	-0.050608	1.1e-22	0.049	-0.0377	0.4418	3.48352e-05	92.9792
	rs1260326	C	T	2	27730940	0.60401	0.0041534	-0.0820592	8.4e-88	0.039	-0.0675	0.0833105	0.000146228	390.343
	rs13424225	T	G	2	241214158	0.449809	0.00408591	0.0221268	2.2e-08	0.0372	0.038	0.3069	1.09876e-05	29.3264
	rs139974673	C	T	15	44027885	0.025918	0.0128075	0.117987	2.3e-21	0.2559	-0.1627	0.5247	3.1796e-05	84.8671
	rs143355652	T	C	11	61453822	0.010467	0.0204073	-0.154138	9.4e-14	0.2108	-0.0429	0.8388	2.1374e-05	57.049
	rs1672811	C	T	16	15501099	0.748488	0.0046967	0.0251849	3e-08	0.0414	0.0138	0.7388	1.0773e-05	28.7538
	rs16940904	T	C	17	44186063	0.226571	0.0048772	-0.0355285	3.9e-14	0.0675	0.0415	0.5384	1.98816e-05	53.0655
	rs182611493	G	A	19	19458388	0.012519	0.0195777	-0.209571	1.1e-27	0.0864	-0.004	0.9631	4.29306e-05	114.588
	rs261290	C	T	15	58678720	0.654653	0.00428189	-0.114383	3.9e-161	0.0383	-0.024	0.5297	0.00026729	713.595
	rs3018731	G	A	11	61248776	0.717549	0.00456603	-0.0353357	2e-14	0.0477	0.0005	0.992	2.24381e-05	59.8893
	rs3129962	A	G	6	32379383	0.129765	0.00603734	-0.0392017	1.8e-09	0.0918	-0.141	0.1244	1.57964e-05	42.1617
	rs34663616	A	C	15	58569330	0.137654	0.00602277	0.0356728	4.4e-10	0.0532	0.099	0.0627495	1.31439e-05	35.0818
	rs35135293	T	C	2	20363666	0.51675	0.00408348	-0.0208868	3.9e-08	0.0377	0.0026	0.9448	9.80224e-06	26.1627
	rs4000713	A	G	7	25990597	0.295408	0.00446039	-0.0288196	1e-11	0.0399	-0.0196	0.6231	1.56412e-05	41.7474
	rs55891451	C	A	10	96728169	0.201728	0.00508075	0.0341853	4.6e-12	0.0472	0.0213	0.6519	1.69614e-05	45.2713
	rs58542926	T	C	19	19379549	0.074383	0.00775231	-0.171666	1.4e-113	0.0757	-0.1399	0.0645699	0.000183685	490.35
	rs6129624	A	G	20	39167592	0.335237	0.00437946	-0.0257607	5.1e-10	0.0411	-0.0055	0.8928	1.29633e-05	34.5998
	rs62466318	T	C	7	73042085	0.204178	0.00506371	-0.0721329	1.2e-45	0.047	0.018	0.7022	7.60226e-05	202.922
	rs629301	T	G	1	109818306	0.778033	0.00488385	0.0382887	1.3e-14	0.0453	0.0712	0.1156	2.30278e-05	61.4634
	rs633695	G	A	15	58725839	0.292348	0.00448287	0.0840069	9.1e-80	0.0404	0.007	0.8628	0.000131555	351.17
	rs6601924	C	T	10	5247302	0.845765	0.00563873	0.0350603	8.5e-10	0.0533	-0.0099	0.8531	1.44847e-05	38.6606
	rs6693447	G	T	1	2330190	0.461686	0.00407772	0.0229488	4.8e-09	0.0373	-0.0339	0.3635	1.18666e-05	31.6727
	rs673335	C	T	11	75450576	0.159762	0.00554146	-0.0669996	1.1e-34	0.0433	0.0177	0.683	5.4767e-05	146.183
	rs6882345	A	G	5	156397673	0.632863	0.00421159	0.0288844	1.9e-13	0.0396	0.0641	0.1056	1.76227e-05	47.0364
	rs73109460	A	G	7	44792326	0.123622	0.006216	-0.0349475	9.2e-10	0.0707	-0.1581	0.0254203	1.18427e-05	31.6089
	rs737338	T	C	19	11347657	0.035186	0.0110354	-0.0726631	3.5e-11	0.0758	0.1161	0.1256	1.62439e-05	43.3562
	rs77960347	G	A	18	47109955	0.013239	0.0177574	0.161749	7.2e-22	0.2172	-0.0399	0.8541	3.10855e-05	82.9706
	rs7819706	G	A	8	19844415	0.118291	0.00628878	-0.0396447	1.8e-10	0.0634	0.0225	0.7225	1.48894e-05	39.7408
	rs7924036	T	G	10	65191645	0.504205	0.00406452	0.0233527	5.5e-10	0.0372	0.0182	0.6243	1.23679e-05	33.0107
	rs7970695	A	G	12	121423376	0.620549	0.00419603	-0.0253039	1.2e-10	0.0379	-0.0282	0.4564	1.36251e-05	36.3662
	rs9304381	T	C	18	47158234	0.818434	0.00527814	0.0528854	5.2e-24	0.0488	0.0176	0.7186	3.76132e-05	100.394
	rs9987289	G	A	8	9183358	0.909151	0.00707191	0.0566995	3.2e-16	0.0559	0.0516	0.3561	2.40836e-05	64.2813
Sjögren syndrome	rs10455872	G	A	6	161010118	0.078988	0.00753435	-0.0629576	2.8e-17	0.0967	0.197	0.0416399	2.61601e-05	69.824
	rs11242109	T	G	5	131677047	0.479016	0.0040658	0.0240622	2.4e-09	0.0422	0.0634	0.1329	1.31226e-05	35.025
	rs112875651	A	G	8	126506694	0.392346	0.00422001	-0.0873719	3.5e-98	0.0412	-0.0545	0.1859	0.000160581	428.663
	rs1132899	C	T	19	45448036	0.509603	0.00410188	0.0270834	8.6e-11	0.0406	0.0351	0.3882	1.63335e-05	43.5953
	rs11563251	T	C	2	234679384	0.110601	0.00647476	0.0349727	3.2e-08	0.0671	-0.0048	0.9425	1.09308e-05	29.175
	rs1167998	A	C	1	62931632	0.644674	0.00425038	0.0713574	3.6e-66	0.0444	-0.0827	0.0627495	0.00010559	281.853
	rs11681659	T	C	2	136820960	0.716465	0.004486	-0.0251255	2e-08	0.0413	0.0155	0.7082	1.17531e-05	31.3697
	rs117143374	C	T	21	40555561	0.142254	0.005847	-0.0370966	2.2e-10	0.0655	0.0244	0.7097	1.50814e-05	40.2533
	rs117733303	G	A	6	160922870	0.018513	0.0150731	-0.115945	1.4e-15	0.1943	0.2021	0.2983	2.21685e-05	59.1696
	rs12226389	C	T	11	61823630	0.18582	0.00524839	-0.050608	1.1e-22	0.0528	0.0714	0.1761	3.48352e-05	92.9792
	rs1260326	C	T	2	27730940	0.60401	0.0041534	-0.0820592	8.4e-88	0.0422	-0.1001	0.0176202	0.000146228	390.343
	rs13424225	T	G	2	241214158	0.449809	0.00408591	0.0221268	2.2e-08	0.0401	-0.0162	0.685499	1.09876e-05	29.3264
	rs139974673	C	T	15	44027885	0.025918	0.0128075	0.117987	2.3e-21	0.277	0.2616	0.3449	3.1796e-05	84.8671
	rs143355652	T	C	11	61453822	0.010467	0.0204073	-0.154138	9.4e-14	0.2259	0.4602	0.0416399	2.1374e-05	57.049
	rs1672811	C	T	16	15501099	0.748488	0.0046967	0.0251849	3e-08	0.0447	0.0801	0.0731307	1.0773e-05	28.7538
	rs16940904	T	C	17	44186063	0.226571	0.0048772	-0.0355285	3.9e-14	0.0729	-0.1503	0.0392004	1.98816e-05	53.0655
	rs182611493	G	A	19	19458388	0.012519	0.0195777	-0.209571	1.1e-27	0.0922	0.0064	0.9448	4.29306e-05	114.588
	rs261290	C	T	15	58678720	0.654653	0.00428189	-0.114383	3.9e-161	0.0412	0.0395	0.3372	0.00026729	713.595
	rs3018731	G	A	11	61248776	0.717549	0.00456603	-0.0353357	2e-14	0.0516	-0.0054	0.916	2.24381e-05	59.8893
	rs3129962	A	G	6	32379383	0.129765	0.00603734	-0.0392017	1.8e-09	0.0985	0.8615	2.12618e-18	1.57964e-05	42.1617
	rs34663616	A	C	15	58569330	0.137654	0.00602277	0.0356728	4.4e-10	0.0574	0.1262	0.0280401	1.31439e-05	35.0818
	rs35135293	T	C	2	20363666	0.51675	0.00408348	-0.0208868	3.9e-08	0.0407	0.0282	0.4877	9.80224e-06	26.1627
	rs4000713	A	G	7	25990597	0.295408	0.00446039	-0.0288196	1e-11	0.0429	0.0344	0.4227	1.56412e-05	41.7474
	rs55891451	C	A	10	96728169	0.201728	0.00508075	0.0341853	4.6e-12	0.0512	-0.053	0.301	1.69614e-05	45.2713
	rs58542926	T	C	19	19379549	0.074383	0.00775231	-0.171666	1.4e-113	0.082	0.0505	0.5381	0.000183685	490.35
	rs6129624	A	G	20	39167592	0.335237	0.00437946	-0.0257607	5.1e-10	0.0442	0.0078	0.8594	1.29633e-05	34.5998
	rs62466318	T	C	7	73042085	0.204178	0.00506371	-0.0721329	1.2e-45	0.0509	-0.0299	0.557	7.60226e-05	202.922
	rs629301	T	G	1	109818306	0.778033	0.00488385	0.0382887	1.3e-14	0.0489	0.0011	0.9823	2.30278e-05	61.4634
	rs633695	G	A	15	58725839	0.292348	0.00448287	0.0840069	9.1e-80	0.0435	0.0102	0.8151	0.000131555	351.17
	rs6601924	C	T	10	5247302	0.845765	0.00563873	0.0350603	8.5e-10	0.0578	-0.058	0.3153	1.44847e-05	38.6606
	rs6693447	G	T	1	2330190	0.461686	0.00407772	0.0229488	4.8e-09	0.0402	-0.0261	0.517001	1.18666e-05	31.6727
	rs673335	C	T	11	75450576	0.159762	0.00554146	-0.0669996	1.1e-34	0.0468	-0.0088	0.851	5.4767e-05	146.183
	rs6882345	A	G	5	156397673	0.632863	0.00421159	0.0288844	1.9e-13	0.0427	-0.0038	0.9291	1.76227e-05	47.0364
	rs73109460	A	G	7	44792326	0.123622	0.006216	-0.0349475	9.2e-10	0.077	0.2094	0.00655602	1.18427e-05	31.6089
	rs737338	T	C	19	11347657	0.035186	0.0110354	-0.0726631	3.5e-11	0.0823	-0.056	0.4965	1.62439e-05	43.3562
	rs77960347	G	A	18	47109955	0.013239	0.0177574	0.161749	7.2e-22	0.2324	-0.0618	0.7904	3.10855e-05	82.9706
	rs7819706	G	A	8	19844415	0.118291	0.00628878	-0.0396447	1.8e-10	0.0687	0.0188	0.784	1.48894e-05	39.7408
	rs7924036	T	G	10	65191645	0.504205	0.00406452	0.0233527	5.5e-10	0.0401	0.0916	0.0222101	1.23679e-05	33.0107
	rs7970695	A	G	12	121423376	0.620549	0.00419603	-0.0253039	1.2e-10	0.0408	0.0397	0.3309	1.36251e-05	36.3662
	rs9304381	T	C	18	47158234	0.818434	0.00527814	0.0528854	5.2e-24	0.0528	-0.0753	0.1541	3.76132e-05	100.394
	rs9987289	G	A	8	9183358	0.909151	0.00707191	0.0566995	3.2e-16	0.0601	0.0103	0.8636	2.40836e-05	64.2813

## Sheet: TableS4_DHA
Supplementary Table 4. Information of identified SNPs in exposure (DHA) and outcomes.
Outcomes	SNP	effect_allele	other_allele	chr	pos	eaf	se.exposure	beta.exposure	pval.exposure	se.outcome	beta.outcome	pval.outcome	R2	F value
Juvenile idiopathic arthritis	rs10468017	T	C	15	58678512	0.05384	0.01	0.07	2.55963e-12	0.0601444	-0.126584	0.0353199	1.83584e-05	49
	rs1260326	T	C	2	27730940	0.4138	0.01	0.06	1.97318e-09	0.0550524	0.0704585	0.2006	1.34879e-05	36
	rs174546	T	C	11	61597972	0.1272	0.01	-0.13	1.22343e-38	0.0566518	-0.00934352	0.869	6.33149e-05	169
	rs3020043	T	C	11	70985372	0.3323	0.02	0.09	6.79535e-06	0.0754454	0.0556184	0.461	7.58697e-06	20.25
Gout	rs10160784	T	C	11	75456055	0.7706	0.01	0.07	2.55963e-12	0.0418	0.0126	0.7627	1.83584e-05	49
	rs10468017	T	C	15	58678512	0.3324	0.01	0.07	2.55963e-12	0.0374	-0.0411	0.2719	1.83584e-05	49
	rs11227881	A	G	11	67462549	0.3018	0.01	-0.07	2.55963e-12	0.0383	-0.0259	0.499001	1.83584e-05	49
	rs11604424	T	C	11	116651115	0.7547	0.01	-0.08	1.24419e-15	0.0409	-0.0803	0.0495701	2.39782e-05	64
	rs1260326	T	C	2	27730940	0.3507	0.01	0.06	1.97318e-09	0.0371	0.1191	0.001335	1.34879e-05	36
	rs145717049	T	C	19	19130096	0.05384	0.03	-0.2	2.61678e-11	0.0791	0.105	0.1843	1.66516e-05	44.4444
	rs174546	T	C	11	61569830	0.4138	0.01	-0.13	1.22343e-38	0.0358	0.0034	0.924	6.33149e-05	169
	rs2141922	A	G	2	11016393	0.6314	0.01	0.07	2.55963e-12	0.0367	-0.0016	0.9658	1.83584e-05	49
	rs2281591	A	C	6	10990493	0.1272	0.02	0.11	3.79791e-08	0.0529	-0.0427	0.4198	1.13336e-05	30.25
	rs3020043	T	C	11	70985372	0.8175	0.02	0.09	6.79535e-06	0.0455	-0.0343	0.4512	7.58697e-06	20.25
	rs6744096	T	C	2	80632556	0.90116	0.02	0.09	6.79535e-06	0.0589	-0.0054	0.9267	7.58697e-06	20.25
	rs9308453	A	C	1	9503644	0.4831	0.01	0.06	1.97318e-09	0.0354	0.0157	0.6575	1.34879e-05	36
Ankylosing spondylitis	rs10160784	T	C	11	75456055	0.7706	0.01	0.07	2.55963e-12	0.0678	0.0447	0.5094	1.83584e-05	49
	rs10468017	T	C	15	58678512	0.3323	0.01	0.07	2.55963e-12	0.0607	-0.0219	0.7183	1.83584e-05	49
	rs11227881	A	G	11	67462549	0.3016	0.01	-0.07	2.55963e-12	0.0623	0.0764	0.2199	1.83584e-05	49
	rs11604424	T	C	11	116651115	0.7547	0.01	-0.08	1.24419e-15	0.0666	0.0419	0.5292	2.39782e-05	64
	rs1260326	T	C	2	27730940	0.3507	0.01	0.06	1.97318e-09	0.06	0.081	0.1768	1.34879e-05	36
	rs145717049	T	C	19	19130096	0.05384	0.03	-0.2	2.61678e-11	0.1281	0.1774	0.166	1.66516e-05	44.4444
	rs174546	T	C	11	61569830	0.4137	0.01	-0.13	1.22343e-38	0.0581	0.0505	0.3851	6.33149e-05	169
	rs2141922	A	G	2	11016393	0.6315	0.01	0.07	2.55963e-12	0.0595	0.0477	0.4231	1.83584e-05	49
	rs2281591	A	C	6	10990493	0.1271	0.02	0.11	3.79791e-08	0.0862	0.0594	0.490601	1.13336e-05	30.25
	rs3020043	T	C	11	70985372	0.8176	0.02	0.09	6.79535e-06	0.0738	-0.0663	0.3691	7.58697e-06	20.25
	rs6744096	T	C	2	80632556	0.90118	0.02	0.09	6.79535e-06	0.0961	0.2191	0.0225699	7.58697e-06	20.25
	rs9308453	A	C	1	9503644	0.4831	0.01	0.06	1.97318e-09	0.0576	-0.1465	0.0108901	1.34879e-05	36
Psoriatic arthritis	rs10160784	T	C	11	75456055	0.7712	0.01	0.07	2.55963e-12	0.0441	-0.0217	0.6223	1.83584e-05	49
	rs10468017	T	C	15	58678512	0.3325	0.01	0.07	2.55963e-12	0.0394	0.0313	0.4269	1.83584e-05	49
	rs11227881	A	G	11	67462549	0.3025	0.01	-0.07	2.55963e-12	0.0404	-0.01	0.8037	1.83584e-05	49
	rs11604424	T	C	11	116651115	0.7546	0.01	-0.08	1.24419e-15	0.0431	-0.0041	0.9243	2.39782e-05	64
	rs1260326	T	C	2	27730940	0.35	0.01	0.06	1.97318e-09	0.039	0.0675	0.0833105	1.34879e-05	36
	rs145717049	T	C	19	19130096	0.05364	0.03	-0.2	2.61678e-11	0.084	-0.0136	0.8718	1.66516e-05	44.4444
	rs174546	T	C	11	61569830	0.4149	0.01	-0.13	1.22343e-38	0.0377	0.0829	0.02776	6.33149e-05	169
	rs2141922	A	G	2	11016393	0.6317	0.01	0.07	2.55963e-12	0.0387	0.0409	0.2901	1.83584e-05	49
	rs2281591	A	C	6	10990493	0.1272	0.02	0.11	3.79791e-08	0.0556	-0.0486	0.3815	1.13336e-05	30.25
	rs3020043	T	C	11	70985372	0.8168	0.02	0.09	6.79535e-06	0.0479	-0.0242	0.6127	7.58697e-06	20.25
	rs6744096	T	C	2	80632556	0.90106	0.02	0.09	6.79535e-06	0.0621	-0.0381	0.539499	7.58697e-06	20.25
	rs9308453	A	C	1	9503644	0.4828	0.01	0.06	1.97318e-09	0.0373	0.0249	0.5053	1.34879e-05	36
Sjögren syndrome	rs10160784	T	C	11	75456055	0.7707	0.01	0.07	2.55963e-12	0.0476	0.0137	0.7742	1.83584e-05	49
	rs10468017	T	C	15	58678512	0.3322	0.01	0.07	2.55963e-12	0.0425	-0.0228	0.5911	1.83584e-05	49
	rs11227881	A	G	11	67462549	0.3019	0.01	-0.07	2.55963e-12	0.0436	0.1005	0.0211398	1.83584e-05	49
	rs11604424	T	C	11	116651115	0.7548	0.01	-0.08	1.24419e-15	0.0466	0.0061	0.8961	2.39782e-05	64
	rs1260326	T	C	2	27730940	0.3506	0.01	0.06	1.97318e-09	0.0422	0.1001	0.0176202	1.34879e-05	36
	rs145717049	T	C	19	19130096	0.05389	0.03	-0.2	2.61678e-11	0.0897	0.0038	0.9664	1.66516e-05	44.4444
	rs174546	T	C	11	61569830	0.4139	0.01	-0.13	1.22343e-38	0.0407	-0.0286	0.4817	6.33149e-05	169
	rs2141922	A	G	2	11016393	0.6315	0.01	0.07	2.55963e-12	0.0417	-0.0166	0.6904	1.83584e-05	49
	rs2281591	A	C	6	10990493	0.1271	0.02	0.11	3.79791e-08	0.0603	-0.0323	0.5921	1.13336e-05	30.25
	rs3020043	T	C	11	70985372	0.8174	0.02	0.09	6.79535e-06	0.0519	-0.0068	0.8956	7.58697e-06	20.25
	rs6744096	T	C	2	80632556	0.90122	0.02	0.09	6.79535e-06	0.067	-0.0033	0.961	7.58697e-06	20.25
	rs9308453	A	C	1	9503644	0.4833	0.01	0.06	1.97318e-09	0.0404	0.0463	0.2514	1.34879e-05	36

## Sheet: TableS5_EPA
Supplementary Table 5. Information of identified SNPs in exposure (EPA) and outcomes.
Outcomes	SNP	effect_allele	other_allele	chr	pos	eaf	se.exposure	beta.exposure	pval.exposure	se.outcome	beta.outcome	pval.outcome	R2	F value
Juvenile idiopathic arthritis	rs174538	A	G	11	61571478	0.288749	0.01	-0.08	5.37e-58	0.057109	-0.00883895	0.877	1.22194e-05	32.6144
	rs4499314	T	C	18	27911115	0.034501	0.02	-0.08	1.88e-06	0.239985	-0.198695	0.4077	5.39426e-05	143.982
	rs7207094	A	G	17	32725669	0.07914	0.01	-0.03	2.72e-06	0.0910144	-0.00662188	0.942	3.10351e-05	82.8361
Gout	rs10512289	T	C	9	104510458	0.055665	0.02	0.08	2.27e-06	0.1146	-0.1447	0.2066	1.23013e-05	32.8329
	rs10847425	A	G	12	128134474	0.130251	0.01	0.03	1.01e-06	0.0611	0.0236	0.6997	1.3987e-05	37.3321
	rs1145652	A	C	5	164764087	0.114528	0.02	0.04	8.16e-07	0.0538	0.0578	0.2827	3.81265e-06	10.1761
	rs12459897	T	G	19	31596778	0.013412	0.02	-0.09	4.4e-06	0.1165	-0.0794	0.495801	1.27126e-05	33.9306
	rs1514178	T	A	1	61205469	0.002641	0.01	0.07	5.37e-58	0.1176	0.0331	0.7784	5.1813e-05	138.297
	rs17047227	T	C	1	218198395	0.031933	0.01	-0.07	4.45e-06	0.2332	-0.0835	0.720299	0.000203711	543.822
	rs174538	A	G	11	61560081	0.288749	0.01	-0.08	1.67e-06	0.037	0.034	0.358	5.12918e-06	13.69
	rs2542749	A	G	18	28131125	0.055454	0.02	0.04	1.88e-06	0.0605	0.0033	0.9566	4.58966e-06	12.25
	rs2585617	A	C	6	69337787	0.127797	0.01	-0.03	2.57e-06	0.0573	0.0453	0.4293	1.23013e-05	32.8329
	rs3007728	T	C	1	18794241	0.028382	0.01	-0.06	1.52e-06	0.1616	-0.0421	0.7944	9.78334e-05	261.145
	rs4499314	T	C	18	27911115	0.034501	0.01	-0.08	4.77e-06	0.1167	-0.3639	0.00181501	5.1023e-05	136.189
	rs4691309	A	G	4	157121214	0.032764	0.01	-0.05	2.72e-06	0.1151	0.2363	0.0400599	4.96336e-05	132.48
	rs5749970	T	C	22	35230810	0.01007	0.02	-0.06	2.27e-06	0.1019	-0.0482	0.636	9.72592e-06	25.959
	rs6450352	A	C	5	55108732	0.043996	0.01	0.04	1.01e-06	0.1	-0.0216	0.8292	3.74654e-05	99.9999
	rs7076844	A	C	10	19826238	0.018519	0.02	-0.03	8.16e-07	0.0484	-0.0675	0.1635	3.17109e-05	84.6399
	rs7207094	A	G	17	32725669	0.07914	0.02	-0.03	4.4e-06	0.0659	-0.0209	0.7514	4.06776e-06	10.857
	rs7480288	T	A	11	121725106	0.04698	0.01	0.04	5.37e-58	0.0713	-0.026	0.715801	1.90466e-05	50.8369
Ankylosing spondylitis	rs10512289	T	C	9	104510458	0.055665	0.01	0.08	4.45e-06	0.187	-0.2009	0.2827	0.000131001	349.69
	rs10847425	A	G	12	128134474	0.130251	0.01	0.03	1.67e-06	0.0987	0.0527	0.5932	3.64977e-05	97.4168
	rs1145652	A	C	5	164764087	0.114528	0.02	0.04	1.88e-06	0.0872	-0.0903	0.3001	7.12224e-06	19.0096
	rs12459897	T	G	19	31596778	0.013412	0.01	-0.09	2.57e-06	0.1907	-0.138	0.4691	0.000136235	363.665
	rs1514178	T	A	1	61205469	0.002641	0.01	0.07	1.52e-06	0.1904	-0.2384	0.2104	0.000135807	362.521
	rs17047227	T	C	1	218198395	0.031933	0.01	-0.07	4.77e-06	0.3797	0.3137	0.4087	0.000539875	1441.72
	rs174538	A	G	11	61560081	0.288749	0.01	-0.08	2.72e-06	0.0602	0.0519	0.389	1.35779e-05	36.2404
	rs2542749	A	G	18	28131125	0.055454	0.02	0.04	2.27e-06	0.0988	-0.0378	0.702301	9.14317e-06	24.4036
	rs2585617	A	C	6	69337787	0.127797	0.01	-0.03	1.01e-06	0.0924	0.1318	0.1538	3.19872e-05	85.3775
	rs3007728	T	C	1	18794241	0.028382	0.02	-0.06	8.16e-07	0.2599	-0.1234	0.6348	6.32662e-05	168.87
	rs4499314	T	C	18	27911115	0.034501	0.02	-0.08	4.4e-06	0.1883	0.172	0.3609	3.32103e-05	88.6422
	rs4691309	A	G	4	157121214	0.032764	0.01	-0.05	5.37e-58	0.1824	-0.0764	0.6753	0.000124636	332.697
	rs5749970	T	C	22	35230810	0.01007	0.01	-0.06	4.45e-06	0.1647	-0.1047	0.525	0.000101622	271.261
	rs6450352	A	C	5	55108732	0.043996	0.01	0.04	1.67e-06	0.1591	0.0756	0.634699	9.483e-05	253.128
	rs7076844	A	C	10	19826238	0.018519	0.02	-0.03	1.88e-06	0.0786	-0.0734	0.3506	5.78668e-06	15.4449
	rs7207094	A	G	17	32725669	0.07914	0.01	-0.03	2.57e-06	0.1068	0.0249	0.8153	4.27337e-05	114.062
	rs7480288	T	A	11	121725106	0.04698	0.01	0.04	1.52e-06	0.1162	0.2479	0.0329003	5.05868e-05	135.024
Psoriatic arthritis	rs10512289	T	C	9	104510458	0.055665	0.01	0.08	4.77e-06	0.1212	-0.0403	0.739701	5.50336e-05	146.894
	rs10847425	A	G	12	128134474	0.130251	0.01	0.03	2.72e-06	0.0637	0.0324	0.611	1.52026e-05	40.5769
	rs1145652	A	C	5	164764087	0.114528	0.02	0.04	2.27e-06	0.0569	-0.0062	0.9139	3.03256e-06	8.09402
	rs12459897	T	G	19	31596778	0.013412	0.01	-0.09	1.01e-06	0.1233	0.1292	0.2946	5.69571e-05	152.029
	rs1514178	T	A	1	61205469	0.002641	0.02	0.07	8.16e-07	0.1229	-0.0376	0.759401	1.41477e-05	37.761
	rs17047227	T	C	1	218198395	0.031933	0.02	-0.07	4.4e-06	0.2468	-0.0357	0.885	5.70496e-05	152.275
	rs174538	A	G	11	61560081	0.288749	0.01	-0.08	5.37e-58	0.039	0.0701	0.0319996	5.69867e-06	15.21
	rs2542749	A	G	18	28131125	0.055454	0.01	0.04	4.45e-06	0.064	-0.057	0.3737	1.53462e-05	40.96
	rs2585617	A	C	6	69337787	0.127797	0.01	-0.03	1.67e-06	0.06	0.0812	0.1761	1.34879e-05	36
	rs3007728	T	C	1	18794241	0.028382	0.02	-0.06	1.88e-06	0.1669	-0.0864	0.6048	2.60908e-05	69.639
	rs4499314	T	C	18	27911115	0.034501	0.01	-0.08	2.57e-06	0.1213	-0.1791	0.1399	5.51245e-05	147.137
	rs4691309	A	G	4	157121214	0.032764	0.01	-0.05	1.52e-06	0.1203	-0.0873	0.4677	5.42194e-05	144.721
	rs5749970	T	C	22	35230810	0.01007	0.01	-0.06	4.77e-06	0.1083	-0.1337	0.2168	4.39425e-05	117.289
	rs6450352	A	C	5	55108732	0.043996	0.01	0.04	2.72e-06	0.1033	-0.085	0.4105	3.99788e-05	106.709
	rs7076844	A	C	10	19826238	0.018519	0.01	-0.03	5.37e-58	0.0509	0.0082	0.8719	9.70684e-06	25.9081
	rs7207094	A	G	17	32725669	0.07914	0.02	-0.03	1.88e-06	0.0693	-0.0743	0.284	4.49833e-06	12.0062
	rs7480288	T	A	11	121725106	0.04698	0.01	0.04	2.72e-06	0.0751	-0.0551	0.4632	2.11309e-05	56.4001
Sjögren syndrome	rs10512289	T	C	9	104510458	0.055665	0.02	0.08	2.27e-06	0.13	0.0021	0.9871	1.58295e-05	42.25
	rs10847425	A	G	12	128134474	0.130251	0.01	0.03	1.01e-06	0.0693	0.0117	0.8662	1.79931e-05	48.0249
	rs1145652	A	C	5	164764087	0.114528	0.02	0.04	8.16e-07	0.061	0.0795	0.1925	2.42788e-05	64.8025
	rs12459897	T	G	19	31596778	0.013412	0.02	-0.09	4.4e-06	0.1328	-0.1829	0.1684	1.65187e-05	44.0896
	rs1514178	T	A	1	61205469	0.002641	0.01	0.07	5.37e-58	0.135	-0.0931	0.4903	6.82786e-05	182.25
	rs17047227	T	C	1	218198395	0.031933	0.01	-0.07	4.45e-06	0.267	0.1062	0.6909	0.000267026	712.889
	rs174538	A	G	11	61560081	0.288749	0.01	-0.08	1.67e-06	0.0422	-0.0318	0.4512	6.67219e-06	17.8084
	rs2542749	A	G	18	28131125	0.055454	0.02	0.04	1.88e-06	0.0689	0.0825	0.2311	4.44655e-06	11.868
	rs2585617	A	C	6	69337787	0.127797	0.01	-0.03	4.45e-06	0.065	0.0181	0.780601	1.58295e-05	42.25
	rs3007728	T	C	1	18794241	0.028382	0.01	-0.06	1.67e-06	0.1794	-0.2823	0.1155	0.00012057	321.843
	rs4499314	T	C	18	27911115	0.034501	0.01	-0.08	1.88e-06	0.1301	0.0455	0.7267	6.34123e-05	169.26
	rs4691309	A	G	4	157121214	0.032764	0.01	-0.05	2.57e-06	0.1279	0.0375	0.769501	6.1286e-05	163.584
	rs5749970	T	C	22	35230810	0.01007	0.02	-0.06	1.52e-06	0.1157	0.0481	0.6773	1.25386e-05	33.4662
	rs6450352	A	C	5	55108732	0.043996	0.01	0.04	2.57e-06	0.1129	0.0372	0.742	4.77545e-05	127.464
	rs7076844	A	C	10	19826238	0.018519	0.02	-0.03	1.52e-06	0.055	0.0466	0.3975	2.2503e-05	60.0625
	rs7207094	A	G	17	32725669	0.07914	0.02	-0.03	4.77e-06	0.0747	-0.0049	0.9473	5.22668e-06	13.9502
	rs7480288	T	A	11	121725106	0.04698	0.01	0.04	2.72e-06	0.0811	-0.077	0.3424	2.46421e-05	65.7721

## Sheet: TableS6_Omega6
Supplementary Table 6. Information of identified SNPs in exposure (Omega-6 fatty acids) and outcomes.
outcome	SNP	effect_allele	other_allele	chr	pos	eaf	se.exposure	beta.exposure	pval.exposure	se.outcome	beta.outcome	pval.outcome	R2	F value
Juvenile idiopathic arthritis	rs1002687	A	G	1	63103217	0.644748	0.00421287	0.090971	1e-107	0.0551302	-0.0525924	0.3401	0.000174671	466.283
	rs1260326	C	T	2	27730940	0.60401	0.00412206	-0.0642561	3.90032e-55	0.0550524	-0.0704585	0.2006	9.10348e-05	242.996
	rs12740374	T	G	1	109817590	0.221071	0.00485222	-0.0572469	1.50003e-32	0.0627979	0.0676586	0.2813	5.21491e-05	139.195
	rs142158911	A	G	19	11202306	0.116705	0.00631781	-0.0944019	5.19996e-52	0.0833634	-0.0215301	0.7962	8.36448e-05	223.269
	rs1461729	G	A	8	9192423	0.899221	0.00670616	0.0835465	2.80027e-36	0.0852459	0.0109598	0.8977	5.81474e-05	155.206
	rs1800961	T	C	20	43042364	0.030192	0.0117812	-0.0744567	3.29997e-10	0.162013	-0.0446836	0.782699	1.49647e-05	39.9419
	rs183130	T	C	16	56993324	0.324072	0.00431123	0.0615133	1.39991e-48	0.0508291	0.00399202	0.9374	7.62692e-05	203.58
	rs2740488	C	A	9	107664301	0.265321	0.00457926	-0.0501345	5.40008e-28	0.0622349	-0.0627268	0.3135	4.49066e-05	119.862
	rs3734854	A	G	6	31078836	0.064679	0.0082133	0.0477116	5.90065e-11	0.0945744	0.493476	1.81001e-07	1.26431e-05	33.7452
	rs3817335	A	T	11	47663049	0.350559	0.00421464	-0.0277621	9.79941e-12	0.0566682	-0.00631993	0.9112	1.62564e-05	43.3894
	rs4299376	T	G	2	44072576	0.676279	0.00431976	-0.0353905	1.10002e-16	0.0568404	-0.0834216	0.1422	2.51472e-05	67.1203
	rs4704210	C	G	5	74656539	0.374212	0.00416788	0.0467287	6.09958e-30	0.0538075	0.0344014	0.5226	4.70937e-05	125.7
	rs4766578	A	T	12	112059557	0.503267	0.00404125	0.0277794	1.50003e-12	0.0538412	-0.192272	0.0003555	1.77033e-05	47.2513
	rs5754102	A	C	22	21927231	0.183245	0.00527441	-0.0316	9.90011e-10	0.0656011	0.187309	0.00430002	1.34483e-05	35.8943
	rs58542926	T	C	19	19407718	0.074383	0.0076883	-0.128057	2.49977e-65	0.101993	-0.037598	0.7124	0.000103932	277.425
	rs9304381	T	C	18	47159090	0.818434	0.00523609	0.0702336	7.19946e-42	0.0730303	0.0561472	0.442	6.74052e-05	179.918
Gout	rs1002687	A	G	1	62963737	0.644748	0.00421287	0.090971	1e-107	0.0391	0.0237	0.5437	0.000174671	466.283
	rs1081105	C	A	19	45412955	0.027624	0.0123322	0.118778	1.80011e-22	0.125	-0.0636	0.6111	3.47554e-05	92.7664
	rs112875651	A	G	8	126506694	0.392346	0.00418831	-0.063694	2.19989e-53	0.0363	0.0055	0.8798	8.6642e-05	231.27
	rs114863007	A	G	6	34729158	0.094543	0.00693029	-0.0457294	7.29962e-12	0.0507	-0.0119	0.8144	1.63128e-05	43.5399
	rs115478735	T	A	9	136149711	0.183315	0.00521674	0.0422787	2.19989e-17	0.0442	-0.043	0.3308	2.46083e-05	65.6817
	rs11789603	T	C	9	107647019	0.108831	0.00649064	0.0478798	9.70063e-14	0.0673	-0.0547	0.4164	2.03877e-05	54.4163
	rs1260326	C	T	2	27730940	0.60401	0.00412206	-0.0642561	3.90032e-55	0.0371	-0.1191	0.001335	9.10348e-05	242.996
	rs12740374	T	G	1	109817590	0.221071	0.00485222	-0.0572469	1.50003e-32	0.043	-0.0004	0.9928	5.21491e-05	139.195
	rs13108218	G	A	4	3443931	0.615417	0.00417574	-0.035165	3.59998e-18	0.0379	-0.0425	0.2614	2.65699e-05	70.9176
	rs141469619	G	A	11	116714293	0.01014	0.0213113	0.110551	1.40001e-08	0.2887	-0.4307	0.1357	1.0082e-05	26.9095
	rs142158911	A	G	19	11190534	0.116705	0.00631781	-0.0944019	5.19996e-52	0.059	0.1024	0.0824309	8.36448e-05	223.269
	rs1461729	G	A	8	9187242	0.899221	0.00670616	0.0835465	2.80027e-36	0.0519	0.0322	0.5357	5.81474e-05	155.206
	rs1800961	T	C	20	43042364	0.030192	0.0117812	-0.0744567	3.29997e-10	0.0844	-0.0688	0.4145	1.49647e-05	39.9419
	rs183130	T	C	16	56991363	0.324072	0.00431123	0.0615133	1.39991e-48	0.0394	-0.0099	0.8013	7.62692e-05	203.58
	rs1883711	C	G	20	39179822	0.031191	0.0118528	0.0922513	3.19963e-16	0.0725	-0.1347	0.0630594	2.26955e-05	60.5763
	rs2378390	A	G	20	34154937	0.140871	0.00581966	-0.0333321	3.2e-09	0.0608	-0.0076	0.9007	1.22906e-05	32.8042
	rs261290	C	T	15	58678720	0.654653	0.00425095	-0.0965507	1e-116	0.0363	0.0306	0.3989	0.000193242	515.868
	rs2737245	T	G	8	116658583	0.278598	0.00450795	-0.0274764	1.40001e-09	0.0383	-0.0698	0.0685993	1.39188e-05	37.1502
	rs2740488	C	A	9	107661742	0.265321	0.00457926	-0.0501345	5.40008e-28	0.0447	-0.0365	0.415	4.49066e-05	119.862
	rs28383314	C	T	6	32587213	0.622939	0.00415994	0.0388549	1.69981e-18	0.0419	0.0231	0.581	3.26851e-05	87.2403
	rs3734854	A	G	6	31078836	0.064679	0.0082133	0.0477116	5.90065e-11	0.0632	0.1098	0.0823209	1.26431e-05	33.7452
	rs3770586	T	C	2	169828995	0.48397	0.00405156	-0.0229674	7.10003e-09	0.0358	-0.0189	0.5983	1.20398e-05	32.135
	rs3817335	A	T	11	47643891	0.350559	0.00421464	-0.0277621	9.79941e-12	0.0381	-0.0478	0.2092	1.62564e-05	43.3894
	rs4008004	A	C	9	15306292	0.221842	0.00487542	0.0329594	8.4004e-12	0.0398	-0.0141	0.724001	1.71228e-05	45.7019
	rs4299376	T	G	2	44072576	0.676279	0.00431976	-0.0353905	1.10002e-16	0.043	-0.0152	0.724299	2.51472e-05	67.1203
	rs4439799	T	C	17	45781599	0.502274	0.00404559	0.0224228	1.29999e-08	0.0353	0.0067	0.8506	1.15095e-05	30.7196
	rs4704210	C	G	5	74635225	0.374212	0.00416788	0.0467287	6.09958e-30	0.0355	0.0175	0.6227	4.70937e-05	125.7
	rs4766578	A	T	12	111904371	0.503267	0.00404125	0.0277794	1.50003e-12	0.0356	-0.0686	0.0536698	1.77033e-05	47.2513
	rs4860948	A	T	4	69340991	0.244353	0.00470731	0.027907	1.89998e-09	0.0415	-0.0024	0.954	1.31681e-05	35.1464
	rs534417	G	A	1	23784965	0.875005	0.00607823	0.0390397	9.30037e-11	0.0553	-0.0038	0.9448	1.54561e-05	41.2533
	rs55747707	A	G	7	73037366	0.203615	0.0050239	-0.0494876	1.69981e-22	0.0459	-0.084	0.0673395	3.63531e-05	97.031
	rs56322906	A	G	19	11346155	0.035157	0.0109592	-0.100371	1.20005e-19	0.0723	-0.096	0.1842	3.14262e-05	83.88
	rs5754102	A	C	22	21927231	0.183245	0.00527441	-0.0316	9.90011e-10	0.0381	0.0359	0.3464	1.34483e-05	35.8943
	rs58542926	T	C	19	19379549	0.074383	0.0076883	-0.128057	2.49977e-65	0.073	-0.0542	0.4577	0.000103932	277.425
	rs633695	G	A	15	58725839	0.292348	0.00445048	0.0725178	1.29987e-59	0.0383	0.0717	0.0614596	9.9467e-05	265.507
	rs6471717	A	G	8	59377357	0.663091	0.00427754	-0.0290285	4.00037e-12	0.0363	-0.0348	0.338	1.72544e-05	46.0533
	rs6547409	T	C	2	21190209	0.051258	0.00924809	-0.0813514	2.39994e-20	0.0663	-0.1643	0.0132099	2.89908e-05	77.3795
	rs6602911	T	C	13	114547372	0.360079	0.00420044	0.0257493	1.29999e-09	0.0371	0.0589	0.1124	1.40793e-05	37.5786
	rs672889	G	T	2	21319016	0.860091	0.00580512	0.0763943	1.29987e-41	0.0499	-0.0064	0.8973	6.48811e-05	173.181
	rs6882345	A	G	5	156397673	0.632863	0.00417905	0.0448784	1.20005e-27	0.0376	-0.0483	0.1997	4.32063e-05	115.324
	rs6934962	T	C	6	116322349	0.400489	0.00411241	0.0228258	2.19999e-08	0.0356	0.0186	0.6016	1.15425e-05	30.8077
	rs6938647	C	A	6	160986915	0.782336	0.00494853	-0.0481657	1.9002e-23	0.0455	0.0144	0.7515	3.5494e-05	94.7377
	rs7139079	A	G	12	121415293	0.592501	0.00411541	-0.0297379	3.29989e-13	0.0356	0.0494	0.1644	1.95629e-05	52.2149
	rs72997616	A	C	11	75474195	0.094064	0.00694288	-0.051564	1.59993e-13	0.0575	0.0257	0.655	2.06658e-05	55.1586
	rs740516	G	C	17	67082962	0.151132	0.00565892	-0.0315718	1.40001e-08	0.0444	0.0041	0.9259	1.1662e-05	31.1266
	rs75406471	A	G	10	5257647	0.154684	0.00559075	-0.0314077	2.69998e-08	0.051	-0.0193	0.7052	1.18243e-05	31.5596
	rs7707394	A	G	5	74472939	0.357106	0.00420247	0.02951	1.20005e-12	0.0365	-0.01	0.7833	1.84743e-05	49.3093
	rs7750288	G	A	6	160400147	0.285011	0.00446247	0.0249212	1.29999e-08	0.0396	0.0868	0.0284499	1.1685e-05	31.188
	rs77960347	G	A	18	47109955	0.013239	0.0176159	0.275526	2.80027e-56	0.2084	-0.1948	0.3498	9.16479e-05	244.633
	rs79429216	A	G	19	45445517	0.012713	0.0179625	0.15083	1.29987e-17	0.2792	0.2298	0.4106	2.64166e-05	70.5085
	rs870526	T	C	2	20369562	0.521426	0.00403955	-0.0318914	7.70016e-16	0.0363	0.0889	0.0142899	2.33517e-05	62.3277
	rs9295128	T	G	6	160751531	0.016833	0.0159543	-0.196375	3.40017e-36	0.1672	-0.0834	0.6178	5.67596e-05	151.501
	rs9304381	T	C	18	47158234	0.818434	0.00523609	0.0702336	7.19946e-42	0.0465	-0.0256	0.5824	6.74052e-05	179.918
	rs9616847	T	A	22	50868669	0.388327	0.00415851	0.023821	1.40001e-08	0.0358	-0.0163	0.6502	1.22938e-05	32.8129
	rs964184	C	G	11	116648917	0.867229	0.00594434	-0.138896	1.09901e-125	0.0496	-0.0783	0.1144	0.000204517	545.974
Ankylosing spondylitis	rs1002687	A	G	1	62963737	0.644748	0.00421287	0.090971	1e-107	0.0634	-0.0235	0.710799	0.000174671	466.283
	rs1081105	C	A	19	45412955	0.027624	0.0123322	0.118778	1.80011e-22	0.1978	-0.1057	0.5933	3.47554e-05	92.7664
	rs112875651	A	G	8	126506694	0.392346	0.00418831	-0.063694	2.19989e-53	0.0588	-0.0181	0.757699	8.6642e-05	231.27
	rs114863007	A	G	6	34729158	0.094543	0.00693029	-0.0457294	7.29962e-12	0.0806	-0.2354	0.00351099	1.63128e-05	43.5399
	rs115478735	T	A	9	136149711	0.183315	0.00521674	0.0422787	2.19989e-17	0.0717	0.1642	0.0219402	2.46083e-05	65.6817
	rs11789603	T	C	9	107647019	0.108831	0.00649064	0.0478798	9.70063e-14	0.1088	-0.0784	0.4713	2.03877e-05	54.4163
	rs1260326	C	T	2	27730940	0.60401	0.00412206	-0.0642561	3.90032e-55	0.06	-0.081	0.1768	9.10348e-05	242.996
	rs12740374	T	G	1	109817590	0.221071	0.00485222	-0.0572469	1.50003e-32	0.0696	0.102	0.1432	5.21491e-05	139.195
	rs13108218	G	A	4	3443931	0.615417	0.00417574	-0.035165	3.59998e-18	0.0614	-0.0202	0.7426	2.65699e-05	70.9176
	rs141469619	G	A	11	116714293	0.01014	0.0213113	0.110551	1.40001e-08	0.4677	-0.252	0.59	1.0082e-05	26.9095
	rs142158911	A	G	19	11190534	0.116705	0.00631781	-0.0944019	5.19996e-52	0.0943	-0.1196	0.2046	8.36448e-05	223.269
	rs1461729	G	A	8	9187242	0.899221	0.00670616	0.0835465	2.80027e-36	0.0847	0.082	0.3332	5.81474e-05	155.206
	rs1800961	T	C	20	43042364	0.030192	0.0117812	-0.0744567	3.29997e-10	0.137	-0.2413	0.0781592	1.49647e-05	39.9419
	rs183130	T	C	16	56991363	0.324072	0.00431123	0.0615133	1.39991e-48	0.0638	0.0171	0.7889	7.62692e-05	203.58
	rs1883711	C	G	20	39179822	0.031191	0.0118528	0.0922513	3.19963e-16	0.1186	0.0811	0.4943	2.26955e-05	60.5763
	rs2378390	A	G	20	34154937	0.140871	0.00581966	-0.0333321	3.2e-09	0.0988	0.0854	0.3873	1.22906e-05	32.8042
	rs261290	C	T	15	58678720	0.654653	0.00425095	-0.0965507	1e-116	0.0589	0.0394	0.5034	0.000193242	515.868
	rs2737245	T	G	8	116658583	0.278598	0.00450795	-0.0274764	1.40001e-09	0.0622	-0.0543	0.3823	1.39188e-05	37.1502
	rs2740488	C	A	9	107661742	0.265321	0.00457926	-0.0501345	5.40008e-28	0.0723	0.0367	0.6111	4.49066e-05	119.862
	rs28383314	C	T	6	32587213	0.622939	0.00415994	0.0388549	1.69981e-18	0.0703	0.5303	4.7446e-14	3.26851e-05	87.2403
	rs3734854	A	G	6	31078836	0.064679	0.0082133	0.0477116	5.90065e-11	0.1211	1.7085	3.20406e-45	1.26431e-05	33.7452
	rs3770586	T	C	2	169828995	0.48397	0.00405156	-0.0229674	7.10003e-09	0.0581	-0.0502	0.388	1.20398e-05	32.135
	rs3817335	A	T	11	47643891	0.350559	0.00421464	-0.0277621	9.79941e-12	0.0617	0.0357	0.563101	1.62564e-05	43.3894
	rs4008004	A	C	9	15306292	0.221842	0.00487542	0.0329594	8.4004e-12	0.0647	-0.0302	0.6407	1.71228e-05	45.7019
	rs4299376	T	G	2	44072576	0.676279	0.00431976	-0.0353905	1.10002e-16	0.0696	0.0127	0.8556	2.51472e-05	67.1203
	rs4439799	T	C	17	45781599	0.502274	0.00404559	0.0224228	1.29999e-08	0.0574	-0.0234	0.6834	1.15095e-05	30.7196
	rs4704210	C	G	5	74635225	0.374212	0.00416788	0.0467287	6.09958e-30	0.0576	0.0048	0.9337	4.70937e-05	125.7
	rs4766578	A	T	12	111904371	0.503267	0.00404125	0.0277794	1.50003e-12	0.0578	-0.0157	0.7858	1.77033e-05	47.2513
	rs4860948	A	T	4	69340991	0.244353	0.00470731	0.027907	1.89998e-09	0.0673	-0.0025	0.9703	1.31681e-05	35.1464
	rs534417	G	A	1	23784965	0.875005	0.00607823	0.0390397	9.30037e-11	0.09	-0.1181	0.1896	1.54561e-05	41.2533
	rs55747707	A	G	7	73037366	0.203615	0.0050239	-0.0494876	1.69981e-22	0.0746	-0.0384	0.6069	3.63531e-05	97.031
	rs56322906	A	G	19	11346155	0.035157	0.0109592	-0.100371	1.20005e-19	0.1171	0.0084	0.943	3.14262e-05	83.88
	rs5754102	A	C	22	21927231	0.183245	0.00527441	-0.0316	9.90011e-10	0.0617	-0.0371	0.5478	1.34483e-05	35.8943
	rs58542926	T	C	19	19379549	0.074383	0.0076883	-0.128057	2.49977e-65	0.1169	-0.048	0.681299	0.000103932	277.425
	rs633695	G	A	15	58725839	0.292348	0.00445048	0.0725178	1.29987e-59	0.0619	-0.0166	0.7888	9.9467e-05	265.507
	rs6471717	A	G	8	59377357	0.663091	0.00427754	-0.0290285	4.00037e-12	0.0589	0.0208	0.723901	1.72544e-05	46.0533
	rs6547409	T	C	2	21190209	0.051258	0.00924809	-0.0813514	2.39994e-20	0.1072	-0.0754	0.4818	2.89908e-05	77.3795
	rs6602911	T	C	13	114547372	0.360079	0.00420044	0.0257493	1.29999e-09	0.0601	0.0069	0.9089	1.40793e-05	37.5786
	rs672889	G	T	2	21319016	0.860091	0.00580512	0.0763943	1.29987e-41	0.0806	0.0897	0.266	6.48811e-05	173.181
	rs6882345	A	G	5	156397673	0.632863	0.00417905	0.0448784	1.20005e-27	0.0609	0.0007	0.9913	4.32063e-05	115.324
	rs6934962	T	C	6	116322349	0.400489	0.00411241	0.0228258	2.19999e-08	0.0578	0.0329	0.569	1.15425e-05	30.8077
	rs6938647	C	A	6	160986915	0.782336	0.00494853	-0.0481657	1.9002e-23	0.0735	0.0657	0.3709	3.5494e-05	94.7377
	rs7139079	A	G	12	121415293	0.592501	0.00411541	-0.0297379	3.29989e-13	0.0577	-0.0094	0.8704	1.95629e-05	52.2149
	rs72997616	A	C	11	75474195	0.094064	0.00694288	-0.051564	1.59993e-13	0.0932	-0.1924	0.0389601	2.06658e-05	55.1586
	rs740516	G	C	17	67082962	0.151132	0.00565892	-0.0315718	1.40001e-08	0.0719	-0.0255	0.7226	1.1662e-05	31.1266
	rs75406471	A	G	10	5257647	0.154684	0.00559075	-0.0314077	2.69998e-08	0.0824	-0.0775	0.3469	1.18243e-05	31.5596
	rs7707394	A	G	5	74472939	0.357106	0.00420247	0.02951	1.20005e-12	0.0591	0.0366	0.5362	1.84743e-05	49.3093
	rs7750288	G	A	6	160400147	0.285011	0.00446247	0.0249212	1.29999e-08	0.0643	0.0438	0.4952	1.1685e-05	31.188
	rs77960347	G	A	18	47109955	0.013239	0.0176159	0.275526	2.80027e-56	0.3406	-0.0565	0.8683	9.16479e-05	244.633
	rs79429216	A	G	19	45445517	0.012713	0.0179625	0.15083	1.29987e-17	0.4585	0.0813	0.8592	2.64166e-05	70.5085
	rs870526	T	C	2	20369562	0.521426	0.00403955	-0.0318914	7.70016e-16	0.0586	-0.0678	0.2468	2.33517e-05	62.3277
	rs9295128	T	G	6	160751531	0.016833	0.0159543	-0.196375	3.40017e-36	0.2668	0.4351	0.1029	5.67596e-05	151.501
	rs9304381	T	C	18	47158234	0.818434	0.00523609	0.0702336	7.19946e-42	0.0753	0.0283	0.706999	6.74052e-05	179.918
	rs9616847	T	A	22	50868669	0.388327	0.00415851	0.023821	1.40001e-08	0.0581	0.0198	0.7331	1.22938e-05	32.8129
	rs964184	C	G	11	116648917	0.867229	0.00594434	-0.138896	1.09901e-125	0.0811	0.0348	0.667999	0.000204517	545.974
Psoriatic arthritis	rs1002687	A	G	1	62963737	0.644748	0.00421287	0.090971	1e-107	0.0411	0.0301	0.4641	0.000174671	466.283
	rs1081105	C	A	19	45412955	0.027624	0.0123322	0.118778	1.80011e-22	0.1302	0.0375	0.773499	3.47554e-05	92.7664
	rs112875651	A	G	8	126506694	0.392346	0.00418831	-0.063694	2.19989e-53	0.0382	-0.0254	0.5054	8.6642e-05	231.27
	rs114863007	A	G	6	34729158	0.094543	0.00693029	-0.0457294	7.29962e-12	0.0533	0.0091	0.8649	1.63128e-05	43.5399
	rs115478735	T	A	9	136149711	0.183315	0.00521674	0.0422787	2.19989e-17	0.0466	0.0064	0.8914	2.46083e-05	65.6817
	rs11789603	T	C	9	107647019	0.108831	0.00649064	0.0478798	9.70063e-14	0.0701	-0.0107	0.8789	2.03877e-05	54.4163
	rs1260326	C	T	2	27730940	0.60401	0.00412206	-0.0642561	3.90032e-55	0.039	-0.0675	0.0833105	9.10348e-05	242.996
	rs12740374	T	G	1	109817590	0.221071	0.00485222	-0.0572469	1.50003e-32	0.0453	-0.0712	0.116	5.21491e-05	139.195
	rs13108218	G	A	4	3443931	0.615417	0.00417574	-0.035165	3.59998e-18	0.0397	-0.0073	0.8541	2.65699e-05	70.9176
	rs141469619	G	A	11	116714293	0.01014	0.0213113	0.110551	1.40001e-08	0.3029	0.1198	0.6925	1.0082e-05	26.9095
	rs142158911	A	G	19	11190534	0.116705	0.00631781	-0.0944019	5.19996e-52	0.0618	-0.075	0.2254	8.36448e-05	223.269
	rs1461729	G	A	8	9187242	0.899221	0.00670616	0.0835465	2.80027e-36	0.0543	0.0874	0.1074	5.81474e-05	155.206
	rs1800961	T	C	20	43042364	0.030192	0.0117812	-0.0744567	3.29997e-10	0.0892	-0.0006	0.9942	1.49647e-05	39.9419
	rs183130	T	C	16	56991363	0.324072	0.00431123	0.0615133	1.39991e-48	0.0414	0.0192	0.643501	7.62692e-05	203.58
	rs1883711	C	G	20	39179822	0.031191	0.0118528	0.0922513	3.19963e-16	0.077	-0.0026	0.9735	2.26955e-05	60.5763
	rs2378390	A	G	20	34154937	0.140871	0.00581966	-0.0333321	3.2e-09	0.0635	0.1246	0.0495895	1.22906e-05	32.8042
	rs261290	C	T	15	58678720	0.654653	0.00425095	-0.0965507	1e-116	0.0383	-0.024	0.5297	0.000193242	515.868
	rs2737245	T	G	8	116658583	0.278598	0.00450795	-0.0274764	1.40001e-09	0.0404	0.0246	0.542	1.39188e-05	37.1502
	rs2740488	C	A	9	107661742	0.265321	0.00457926	-0.0501345	5.40008e-28	0.0466	0.0584	0.2102	4.49066e-05	119.862
	rs28383314	C	T	6	32587213	0.622939	0.00415994	0.0388549	1.69981e-18	0.0441	0.1971	7.92191e-06	3.26851e-05	87.2403
	rs3734854	A	G	6	31078836	0.064679	0.0082133	0.0477116	5.90065e-11	0.0666	0.2361	0.000390499	1.26431e-05	33.7452
	rs3770586	T	C	2	169828995	0.48397	0.00405156	-0.0229674	7.10003e-09	0.0377	0.0508	0.1779	1.20398e-05	32.135
	rs3817335	A	T	11	47643891	0.350559	0.00421464	-0.0277621	9.79941e-12	0.0399	0.0292	0.4642	1.62564e-05	43.3894
	rs4008004	A	C	9	15306292	0.221842	0.00487542	0.0329594	8.4004e-12	0.0419	-0.0274	0.513701	1.71228e-05	45.7019
	rs4299376	T	G	2	44072576	0.676279	0.00431976	-0.0353905	1.10002e-16	0.0452	0.0567	0.2096	2.51472e-05	67.1203
	rs4439799	T	C	17	45781599	0.502274	0.00404559	0.0224228	1.29999e-08	0.0373	-0.0589	0.1142	1.15095e-05	30.7196
	rs4704210	C	G	5	74635225	0.374212	0.00416788	0.0467287	6.09958e-30	0.0373	-0.0265	0.4784	4.70937e-05	125.7
	rs4766578	A	T	12	111904371	0.503267	0.00404125	0.0277794	1.50003e-12	0.0375	-0.0592	0.1142	1.77033e-05	47.2513
	rs4860948	A	T	4	69340991	0.244353	0.00470731	0.027907	1.89998e-09	0.0436	-0.0086	0.8445	1.31681e-05	35.1464
	rs534417	G	A	1	23784965	0.875005	0.00607823	0.0390397	9.30037e-11	0.0582	-0.1294	0.0261999	1.54561e-05	41.2533
	rs55747707	A	G	7	73037366	0.203615	0.0050239	-0.0494876	1.69981e-22	0.0482	0.0323	0.503	3.63531e-05	97.031
	rs56322906	A	G	19	11346155	0.035157	0.0109592	-0.100371	1.20005e-19	0.0759	0.1176	0.1209	3.14262e-05	83.88
	rs5754102	A	C	22	21927231	0.183245	0.00527441	-0.0316	9.90011e-10	0.0401	0.0186	0.6428	1.34483e-05	35.8943
	rs58542926	T	C	19	19379549	0.074383	0.0076883	-0.128057	2.49977e-65	0.0757	-0.1399	0.0645699	0.000103932	277.425
	rs633695	G	A	15	58725839	0.292348	0.00445048	0.0725178	1.29987e-59	0.0404	0.007	0.8628	9.9467e-05	265.507
	rs6471717	A	G	8	59377357	0.663091	0.00427754	-0.0290285	4.00037e-12	0.0382	-0.0376	0.3249	1.72544e-05	46.0533
	rs6547409	T	C	2	21190209	0.051258	0.00924809	-0.0813514	2.39994e-20	0.0697	-0.0939	0.1783	2.89908e-05	77.3795
	rs6602911	T	C	13	114547372	0.360079	0.00420044	0.0257493	1.29999e-09	0.0391	0.0556	0.1553	1.40793e-05	37.5786
	rs672889	G	T	2	21319016	0.860091	0.00580512	0.0763943	1.29987e-41	0.0523	-0.0605	0.2476	6.48811e-05	173.181
	rs6882345	A	G	5	156397673	0.632863	0.00417905	0.0448784	1.20005e-27	0.0396	0.0641	0.1056	4.32063e-05	115.324
	rs6934962	T	C	6	116322349	0.400489	0.00411241	0.0228258	2.19999e-08	0.0376	-0.0213	0.5707	1.15425e-05	30.8077
	rs6938647	C	A	6	160986915	0.782336	0.00494853	-0.0481657	1.9002e-23	0.0475	-0.0512	0.2817	3.5494e-05	94.7377
	rs7139079	A	G	12	121415293	0.592501	0.00411541	-0.0297379	3.29989e-13	0.0375	-0.0348	0.3533	1.95629e-05	52.2149
	rs72997616	A	C	11	75474195	0.094064	0.00694288	-0.051564	1.59993e-13	0.0603	0.0353	0.5583	2.06658e-05	55.1586
	rs740516	G	C	17	67082962	0.151132	0.00565892	-0.0315718	1.40001e-08	0.0466	0.0196	0.674599	1.1662e-05	31.1266
	rs75406471	A	G	10	5257647	0.154684	0.00559075	-0.0314077	2.69998e-08	0.0533	0.0097	0.8551	1.18243e-05	31.5596
	rs7707394	A	G	5	74472939	0.357106	0.00420247	0.02951	1.20005e-12	0.0383	-0.0227	0.5533	1.84743e-05	49.3093
	rs7750288	G	A	6	160400147	0.285011	0.00446247	0.0249212	1.29999e-08	0.0418	0.0214	0.6084	1.1685e-05	31.188
	rs77960347	G	A	18	47109955	0.013239	0.0176159	0.275526	2.80027e-56	0.2172	-0.0399	0.8541	9.16479e-05	244.633
	rs79429216	A	G	19	45445517	0.012713	0.0179625	0.15083	1.29987e-17	0.2922	-0.0831	0.776101	2.64166e-05	70.5085
	rs870526	T	C	2	20369562	0.521426	0.00403955	-0.0318914	7.70016e-16	0.038	0.045	0.2368	2.33517e-05	62.3277
	rs9295128	T	G	6	160751531	0.016833	0.0159543	-0.196375	3.40017e-36	0.1743	-0.0234	0.8933	5.67596e-05	151.501
	rs9304381	T	C	18	47158234	0.818434	0.00523609	0.0702336	7.19946e-42	0.0488	0.0176	0.7186	6.74052e-05	179.918
	rs9616847	T	A	22	50868669	0.388327	0.00415851	0.023821	1.40001e-08	0.0378	-0.049	0.1945	1.22938e-05	32.8129
	rs964184	C	G	11	116648917	0.867229	0.00594434	-0.138896	1.09901e-125	0.0525	-0.014	0.7899	0.000204517	545.974
Sjögren syndrome	rs1002687	A	G	1	62963737	0.644748	0.00421287	0.090971	1e-107	0.0444	-0.0848	0.0562406	0.000174671	466.283
	rs1081105	C	A	19	45412955	0.027624	0.0123322	0.118778	1.80011e-22	0.1424	0.0721	0.6123	3.47554e-05	92.7664
	rs112875651	A	G	8	126506694	0.392346	0.00418831	-0.063694	2.19989e-53	0.0412	-0.0545	0.1859	8.6642e-05	231.27
	rs114863007	A	G	6	34729158	0.094543	0.00693029	-0.0457294	7.29962e-12	0.0584	0.1608	0.00584898	1.63128e-05	43.5399
	rs115478735	T	A	9	136149711	0.183315	0.00521674	0.0422787	2.19989e-17	0.0502	-0.014	0.780899	2.46083e-05	65.6817
	rs11789603	T	C	9	107647019	0.108831	0.00649064	0.0478798	9.70063e-14	0.0763	-0.052	0.4952	2.03877e-05	54.4163
	rs1260326	C	T	2	27730940	0.60401	0.00412206	-0.0642561	3.90032e-55	0.0422	-0.1001	0.0176202	9.10348e-05	242.996
	rs12740374	T	G	1	109817590	0.221071	0.00485222	-0.0572469	1.50003e-32	0.0489	-0.0005	0.9924	5.21491e-05	139.195
	rs13108218	G	A	4	3443931	0.615417	0.00417574	-0.035165	3.59998e-18	0.043	-0.0295	0.4932	2.65699e-05	70.9176
	rs141469619	G	A	11	116714293	0.01014	0.0213113	0.110551	1.40001e-08	0.3369	-0.8421	0.01244	1.0082e-05	26.9095
	rs142158911	A	G	19	11190534	0.116705	0.00631781	-0.0944019	5.19996e-52	0.0661	-0.09	0.1732	8.36448e-05	223.269
	rs1461729	G	A	8	9187242	0.899221	0.00670616	0.0835465	2.80027e-36	0.0582	0.0066	0.9099	5.81474e-05	155.206
	rs1800961	T	C	20	43042364	0.030192	0.0117812	-0.0744567	3.29997e-10	0.096	-0.073	0.4468	1.49647e-05	39.9419
	rs183130	T	C	16	56991363	0.324072	0.00431123	0.0615133	1.39991e-48	0.0448	0.0306	0.4952	7.62692e-05	203.58
	rs1883711	C	G	20	39179822	0.031191	0.0118528	0.0922513	3.19963e-16	0.083	0.0108	0.8968	2.26955e-05	60.5763
	rs2378390	A	G	20	34154937	0.140871	0.00581966	-0.0333321	3.2e-09	0.0693	-0.0547	0.43	1.22906e-05	32.8042
	rs261290	C	T	15	58678720	0.654653	0.00425095	-0.0965507	1e-116	0.0412	0.0395	0.3372	0.000193242	515.868
	rs2737245	T	G	8	116658583	0.278598	0.00450795	-0.0274764	1.40001e-09	0.0435	-0.0324	0.4571	1.39188e-05	37.1502
	rs2740488	C	A	9	107661742	0.265321	0.00457926	-0.0501345	5.40008e-28	0.0506	-0.0286	0.5721	4.49066e-05	119.862
	rs28383314	C	T	6	32587213	0.622939	0.00415994	0.0388549	1.69981e-18	0.0465	-0.307	4.13619e-11	3.26851e-05	87.2403
	rs3734854	A	G	6	31078836	0.064679	0.0082133	0.0477116	5.90065e-11	0.0732	-0.0578	0.4294	1.26431e-05	33.7452
	rs3770586	T	C	2	169828995	0.48397	0.00405156	-0.0229674	7.10003e-09	0.0407	-0.0137	0.7363	1.20398e-05	32.135
	rs3817335	A	T	11	47643891	0.350559	0.00421464	-0.0277621	9.79941e-12	0.0434	-0.0822	0.0579495	1.62564e-05	43.3894
	rs4008004	A	C	9	15306292	0.221842	0.00487542	0.0329594	8.4004e-12	0.0453	0.0063	0.8895	1.71228e-05	45.7019
	rs4299376	T	G	2	44072576	0.676279	0.00431976	-0.0353905	1.10002e-16	0.0488	-0.0043	0.9293	2.51472e-05	67.1203
	rs4439799	T	C	17	45781599	0.502274	0.00404559	0.0224228	1.29999e-08	0.0402	-0.0078	0.8464	1.15095e-05	30.7196
	rs4704210	C	G	5	74635225	0.374212	0.00416788	0.0467287	6.09958e-30	0.0403	-0.0714	0.07641	4.70937e-05	125.7
	rs4766578	A	T	12	111904371	0.503267	0.00404125	0.0277794	1.50003e-12	0.0404	-0.0304	0.4522	1.77033e-05	47.2513
	rs4860948	A	T	4	69340991	0.244353	0.00470731	0.027907	1.89998e-09	0.0469	-0.0216	0.6451	1.31681e-05	35.1464
	rs534417	G	A	1	23784965	0.875005	0.00607823	0.0390397	9.30037e-11	0.0632	-0.0123	0.8455	1.54561e-05	41.2533
	rs55747707	A	G	7	73037366	0.203615	0.0050239	-0.0494876	1.69981e-22	0.0522	-0.0572	0.2736	3.63531e-05	97.031
	rs56322906	A	G	19	11346155	0.035157	0.0109592	-0.100371	1.20005e-19	0.0824	-0.0545	0.5081	3.14262e-05	83.88
	rs5754102	A	C	22	21927231	0.183245	0.00527441	-0.0316	9.90011e-10	0.0431	0.0551	0.2014	1.34483e-05	35.8943
	rs58542926	T	C	19	19379549	0.074383	0.0076883	-0.128057	2.49977e-65	0.082	0.0505	0.5381	0.000103932	277.425
	rs633695	G	A	15	58725839	0.292348	0.00445048	0.0725178	1.29987e-59	0.0435	0.0102	0.8151	9.9467e-05	265.507
	rs6471717	A	G	8	59377357	0.663091	0.00427754	-0.0290285	4.00037e-12	0.0412	-0.027	0.5117	1.72544e-05	46.0533
	rs6547409	T	C	2	21190209	0.051258	0.00924809	-0.0813514	2.39994e-20	0.0752	0.0513	0.4957	2.89908e-05	77.3795
	rs6602911	T	C	13	114547372	0.360079	0.00420044	0.0257493	1.29999e-09	0.0422	0.0226	0.5923	1.40793e-05	37.5786
	rs672889	G	T	2	21319016	0.860091	0.00580512	0.0763943	1.29987e-41	0.0568	0.0337	0.5534	6.48811e-05	173.181
	rs6882345	A	G	5	156397673	0.632863	0.00417905	0.0448784	1.20005e-27	0.0427	-0.0038	0.9291	4.32063e-05	115.324
	rs6934962	T	C	6	116322349	0.400489	0.00411241	0.0228258	2.19999e-08	0.0406	-0.0742	0.0674901	1.15425e-05	30.8077
	rs6938647	C	A	6	160986915	0.782336	0.00494853	-0.0481657	1.9002e-23	0.0513	-0.0568	0.269	3.5494e-05	94.7377
	rs7139079	A	G	12	121415293	0.592501	0.00411541	-0.0297379	3.29989e-13	0.0404	0.0418	0.3008	1.95629e-05	52.2149
	rs72997616	A	C	11	75474195	0.094064	0.00694288	-0.051564	1.59993e-13	0.0652	-0.0932	0.153	2.06658e-05	55.1586
	rs740516	G	C	17	67082962	0.151132	0.00565892	-0.0315718	1.40001e-08	0.0504	0.0117	0.8159	1.1662e-05	31.1266
	rs75406471	A	G	10	5257647	0.154684	0.00559075	-0.0314077	2.69998e-08	0.0578	0.0582	0.3142	1.18243e-05	31.5596
	rs7707394	A	G	5	74472939	0.357106	0.00420247	0.02951	1.20005e-12	0.0413	-0.0098	0.812	1.84743e-05	49.3093
	rs7750288	G	A	6	160400147	0.285011	0.00446247	0.0249212	1.29999e-08	0.045	-0.0278	0.5366	1.1685e-05	31.188
	rs77960347	G	A	18	47109955	0.013239	0.0176159	0.275526	2.80027e-56	0.2324	-0.0618	0.7904	9.16479e-05	244.633
	rs79429216	A	G	19	45445517	0.012713	0.0179625	0.15083	1.29987e-17	0.3206	-0.1626	0.611999	2.64166e-05	70.5085
	rs870526	T	C	2	20369562	0.521426	0.00403955	-0.0318914	7.70016e-16	0.041	-0.0079	0.8479	2.33517e-05	62.3277
	rs9295128	T	G	6	160751531	0.016833	0.0159543	-0.196375	3.40017e-36	0.1918	0.0562	0.7696	5.67596e-05	151.501
	rs9304381	T	C	18	47158234	0.818434	0.00523609	0.0702336	7.19946e-42	0.0528	-0.0753	0.1541	6.74052e-05	179.918
	rs9616847	T	A	22	50868669	0.388327	0.00415851	0.023821	1.40001e-08	0.0406	0.0386	0.3413	1.22938e-05	32.8129
	rs964184	C	G	11	116648917	0.867229	0.00594434	-0.138896	1.09901e-125	0.0569	-0.0347	0.5414	0.000204517	545.974

## Sheet: TableS7_LA
Supplementary Table 7. Information of identified SNPs in exposure (LA) and outcomes.
outcome	SNP	effect_allele	other_allele	chr	pos	eaf	se.exposure	beta.exposure	pval.exposure	se.outcome	beta.outcome	pval.outcome	R2	F value
Juvenile idiopathic arthritis	rs116285936	T	C	3	49195952	0.010852	0.08	-0.38	2.8e-06	0.210616	0.151003	0.4734	8.45338e-06	22.5625
	rs1260326	T	C	2	27730940	0.413253	0.01	0.08	1.28e-10	0.0550524	0.0704585	0.2006	2.39782e-05	64
	rs1800588	T	C	15	58723675	0.175	0.01	0.13	7.41e-19	0.0662437	-0.0591133	0.3722	6.33149e-05	169
	rs629301	T	G	1	109822166	0.219142	0.01	0.08	2.62e-07	0.0628622	-0.0525924	0.4028	2.39782e-05	64
	rs6558405	T	C	8	145003777	0.448167	0.01	-0.06	1.9e-06	0.0547255	0.0656058	0.2306	1.34879e-05	36
	rs9804646	T	C	11	116665079	0.115297	0.02	-0.11	4.05e-08	0.102718	-0.191161	0.0627393	1.13336e-05	30.25
	rs99780	T	C	11	61597972	0.3689	0.01	0.15	3.35e-32	0.0566518	-0.00934352	0.869	8.42932e-05	225
Gout	rs116285936	T	C	3	49195952	0.010852	0.08	-0.38	2.8e-06	0.2263	0.3123	0.1675	8.45338e-06	22.5625
	rs1260326	T	C	2	27730940	0.413253	0.01	0.08	1.28e-10	0.0371	0.1191	0.001335	2.39782e-05	64
	rs144064722	A	G	4	73406173	0.02541	0.04	-0.23	7.45e-09	0.1053	0.1072	0.3086	1.23873e-05	33.0625
	rs144723570	T	C	21	45244466	0.01334	0.06	-0.33	3.42e-08	0.1942	0.1368	0.4813	1.13336e-05	30.25
	rs1547615	T	G	6	116985976	0.181909	0.01	-0.07	3.68e-06	0.0416	-0.0022	0.9583	1.83584e-05	49
	rs17699030	A	G	19	11330942	0.040995	0.03	0.17	1.09e-07	0.0827	0.1278	0.1221	1.20309e-05	32.1111
	rs1800588	T	C	15	58723675	0.175	0.01	0.13	7.41e-19	0.0409	0.0361	0.3775	6.33149e-05	169
	rs4296389	T	C	2	21142994	0.292849	0.01	-0.08	6.37e-10	0.0378	0.0167	0.658	2.39782e-05	64
	rs629301	T	G	1	109818306	0.219142	0.01	0.08	2.62e-07	0.043	-0.001	0.9823	2.39782e-05	64
	rs6558405	T	C	8	144991176	0.448167	0.01	-0.06	1.9e-06	0.0359	0.0066	0.8542	1.34879e-05	36
	rs7412	T	C	19	45412079	0.083116	0.03	-0.3	3.4e-25	0.0775	0.036	0.642	3.74654e-05	99.9999
	rs76246956	A	G	4	74783906	0.014135	0.04	0.2	4.93e-07	0.0848	-0.0425	0.616	9.36661e-06	25
	rs76366838	A	G	19	45399896	0.01435	0.05	0.29	9.06e-09	0.1216	-0.0433	0.721601	1.26037e-05	33.64
	rs76488675	A	G	1	56885874	0.032934	0.03	0.14	1.5e-06	0.0708	0.0689	0.3303	8.15937e-06	21.7778
	rs769449	A	G	19	45410002	0.098639	0.02	0.14	8.04e-17	0.0491	-0.1616	0.000999609	1.83584e-05	49
	rs79225634	T	C	5	74619639	0.346154	0.01	0.1	1.66e-13	0.0367	0.0098	0.7894	3.74654e-05	99.9999
	rs9804646	T	C	11	116665079	0.115297	0.02	-0.11	4.05e-08	0.0529	-0.0461	0.384	1.13336e-05	30.25
	rs99780	T	C	11	61596633	0.3689	0.01	0.15	3.35e-32	0.0357	-0.0011	0.9765	8.42932e-05	225
Ankylosing spondylitis	rs116285936	T	C	3	49195952	0.010852	0.08	-0.38	2.8e-06	0.3726	0.1357	0.715599	8.45338e-06	22.5625
	rs1260326	T	C	2	27730940	0.413253	0.01	0.08	1.28e-10	0.06	0.081	0.1768	2.39782e-05	64
	rs144064722	A	G	4	73406173	0.02541	0.04	-0.23	7.45e-09	0.1702	-0.2083	0.221	1.23873e-05	33.0625
	rs144723570	T	C	21	45244466	0.01334	0.06	-0.33	3.42e-08	0.3145	-0.5012	0.111	1.13336e-05	30.25
	rs1547615	T	G	6	116985976	0.181909	0.01	-0.07	3.68e-06	0.0678	-0.0694	0.306	1.83584e-05	49
	rs17699030	A	G	19	11330942	0.040995	0.03	0.17	1.09e-07	0.1342	-0.04	0.765701	1.20309e-05	32.1111
	rs1800588	T	C	15	58723675	0.175	0.01	0.13	7.41e-19	0.0661	-0.0223	0.7356	6.33149e-05	169
	rs4296389	T	C	2	21142994	0.292849	0.01	-0.08	6.37e-10	0.0611	-0.0422	0.4901	2.39782e-05	64
	rs629301	T	G	1	109818306	0.219142	0.01	0.08	2.62e-07	0.0696	-0.1013	0.1454	2.39782e-05	64
	rs6558405	T	C	8	144991176	0.448167	0.01	-0.06	1.9e-06	0.0582	0.0101	0.8623	1.34879e-05	36
	rs7412	T	C	19	45412079	0.083116	0.03	-0.3	3.4e-25	0.127	-0.206	0.1047	3.74654e-05	99.9999
	rs76246956	A	G	4	74783906	0.014135	0.04	0.2	4.93e-07	0.1376	-0.0766	0.5775	9.36661e-06	25
	rs76366838	A	G	19	45399896	0.01435	0.05	0.29	9.06e-09	0.1918	-0.1589	0.4075	1.26037e-05	33.64
	rs76488675	A	G	1	56885874	0.032934	0.03	0.14	1.5e-06	0.1135	0.0345	0.761001	8.15937e-06	21.7778
	rs769449	A	G	19	45410002	0.098639	0.02	0.14	8.04e-17	0.0779	-0.0004	0.9955	1.83584e-05	49
	rs79225634	T	C	5	74619639	0.346154	0.01	0.1	1.66e-13	0.0596	0.0547	0.3589	3.74654e-05	99.9999
	rs9804646	T	C	11	116665079	0.115297	0.02	-0.11	4.05e-08	0.086	-0.0038	0.9652	1.13336e-05	30.25
	rs99780	T	C	11	61596633	0.3689	0.01	0.15	3.35e-32	0.0581	0.0387	0.5058	8.42932e-05	225
Psoriatic arthritis	rs116285936	T	C	3	49195952	0.010852	0.08	-0.38	2.8e-06	0.2391	-0.3362	0.1598	8.45338e-06	22.5625
	rs1260326	T	C	2	27730940	0.413253	0.01	0.08	1.28e-10	0.039	0.0675	0.0833105	2.39782e-05	64
	rs144064722	A	G	4	73406173	0.02541	0.04	-0.23	7.45e-09	0.1092	-0.0481	0.6599	1.23873e-05	33.0625
	rs144723570	T	C	21	45244466	0.01334	0.06	-0.33	3.42e-08	0.202	0.0537	0.7903	1.13336e-05	30.25
	rs1547615	T	G	6	116985976	0.181909	0.01	-0.07	3.68e-06	0.0439	-0.0198	0.6522	1.83584e-05	49
	rs17699030	A	G	19	11330942	0.040995	0.03	0.17	1.09e-07	0.087	-0.0134	0.8778	1.20309e-05	32.1111
	rs1800588	T	C	15	58723675	0.175	0.01	0.13	7.41e-19	0.0431	-0.0202	0.639699	6.33149e-05	169
	rs4296389	T	C	2	21142994	0.292849	0.01	-0.08	6.37e-10	0.0398	-0.0488	0.2207	2.39782e-05	64
	rs629301	T	G	1	109818306	0.219142	0.01	0.08	2.62e-07	0.0453	0.0712	0.1156	2.39782e-05	64
	rs6558405	T	C	8	144991176	0.448167	0.01	-0.06	1.9e-06	0.0378	-0.057	0.131	1.34879e-05	36
	rs7412	T	C	19	45412079	0.083116	0.03	-0.3	3.4e-25	0.082	-0.1452	0.0767803	3.74654e-05	99.9999
	rs76246956	A	G	4	74783906	0.014135	0.04	0.2	4.93e-07	0.0892	-0.0444	0.6185	9.36661e-06	25
	rs76366838	A	G	19	45399896	0.01435	0.05	0.29	9.06e-09	0.1266	-0.056	0.6584	1.26037e-05	33.64
	rs76488675	A	G	1	56885874	0.032934	0.03	0.14	1.5e-06	0.0741	0.061	0.4101	8.15937e-06	21.7778
	rs769449	A	G	19	45410002	0.098639	0.02	0.14	8.04e-17	0.051	-0.0803	0.1154	1.83584e-05	49
	rs79225634	T	C	5	74619639	0.346154	0.01	0.1	1.66e-13	0.0387	-0.0313	0.4184	3.74654e-05	99.9999
	rs9804646	T	C	11	116665079	0.115297	0.02	-0.11	4.05e-08	0.0558	-0.0464	0.4059	1.13336e-05	30.25
	rs99780	T	C	11	61596633	0.3689	0.01	0.15	3.35e-32	0.0377	0.0772	0.0404604	8.42932e-05	225
Sjögren syndrome	rs116285936	T	C	3	49195952	0.010852	0.08	-0.38	2.8e-06	0.2634	-0.08	0.7615	8.45338e-06	22.5625
	rs1260326	T	C	2	27730940	0.413253	0.01	0.08	1.28e-10	0.0422	0.1001	0.0176202	2.39782e-05	64
	rs144064722	A	G	4	73406173	0.02541	0.04	-0.23	7.45e-09	0.1198	-0.0945	0.4302	1.23873e-05	33.0625
	rs144723570	T	C	21	45244466	0.01334	0.06	-0.33	3.42e-08	0.2226	-0.1009	0.6502	1.13336e-05	30.25
	rs1547615	T	G	6	116985976	0.181909	0.01	-0.07	3.68e-06	0.0475	-0.0118	0.8039	1.83584e-05	49
	rs17699030	A	G	19	11330942	0.040995	0.03	0.17	1.09e-07	0.0945	0.0814	0.3892	1.20309e-05	32.1111
	rs1800588	T	C	15	58723675	0.175	0.01	0.13	7.41e-19	0.0464	-0.0063	0.8918	6.33149e-05	169
	rs4296389	T	C	2	21142994	0.292849	0.01	-0.08	6.37e-10	0.0428	0.0843	0.0491496	2.39782e-05	64
	rs629301	T	G	1	109818306	0.219142	0.01	0.08	2.62e-07	0.0489	0.0011	0.9823	2.39782e-05	64
	rs6558405	T	C	8	144991176	0.448167	0.01	-0.06	1.9e-06	0.0407	0.0466	0.2527	1.34879e-05	36
	rs7412	T	C	19	45412079	0.083116	0.03	-0.3	3.4e-25	0.089	-0.0482	0.5883	3.74654e-05	99.9999
	rs76246956	A	G	4	74783906	0.014135	0.04	0.2	4.93e-07	0.0968	-0.0583	0.547299	9.36661e-06	25
	rs76366838	A	G	19	45399896	0.01435	0.05	0.29	9.06e-09	0.1385	0.1084	0.4338	1.26037e-05	33.64
	rs76488675	A	G	1	56885874	0.032934	0.03	0.14	1.5e-06	0.0798	0.019	0.8123	8.15937e-06	21.7778
	rs769449	A	G	19	45410002	0.098639	0.02	0.14	8.04e-17	0.0555	-0.0061	0.9125	1.83584e-05	49
	rs79225634	T	C	5	74619639	0.346154	0.01	0.1	1.66e-13	0.0417	-0.0385	0.3552	3.74654e-05	99.9999
	rs9804646	T	C	11	116665079	0.115297	0.02	-0.11	4.05e-08	0.06	-0.0226	0.7061	1.13336e-05	30.25
	rs99780	T	C	11	61596633	0.3689	0.01	0.15	3.35e-32	0.0407	-0.02	0.622499	8.42932e-05	225

## Sheet: TableS8_AA
Supplementary Table 8. Information of identified SNPs in exposure (AA) and outcomes.
outcome	SNP	effect_allele	other_allele	chr	pos	eaf	se.exposure	beta.exposure	pval.exposure	se.outcome	beta.outcome	pval.outcome	R2	F value
Juvenile idiopathic arthritis	rs16829840	T	C	3	119147958	0.035955	0.08	0.46	2.53e-08	0.183109	-0.0215301	0.9064	1.23873e-05	33.0625
Gout	rs12285167	A	C	11	61492039	0.035955	0.04	-0.28	1.05e-12	0.0427	-0.0152	0.7218	1.83584e-05	49
	rs12471016	T	C	2	76204989	0.033762	0.05	-0.25	3.84e-06	0.0443	-0.0219	0.6217	9.36661e-06	25
	rs16829840	T	C	3	119147958	0.11993	0.08	0.46	2.53e-08	0.1381	0.3535	0.0104501	1.23873e-05	33.0625
	rs17663676	T	C	11	62201002	0.081194	0.09	-0.47	4.52e-08	0.0938	0.0238	0.7994	1.02177e-05	27.2716
	rs3741259	T	C	11	61282350	0.373997	0.06	-0.31	4.5e-08	0.0529	-0.0035	0.9466	1.00015e-05	26.6944
	rs472031	A	G	11	61638420	0.203385	0.05	0.51	2.34e-27	0.0734	0.0245	0.7387	3.89789e-05	104.04
	rs760306	T	C	11	61724292	0.107941	0.04	-0.28	2.42e-15	0.0364	0.0294	0.4191	1.83584e-05	49
	rs9394931	T	C	6	42873245	0.035955	0.03	-0.15	2.3e-06	0.0356	0.0248	0.4852	9.36661e-06	25
Ankylosing spondylitis	rs12285167	A	C	11	61492039	0.11993	0.04	-0.28	1.05e-12	0.0697	0.0519	0.4568	1.83584e-05	49
	rs12471016	T	C	2	76204989	0.081194	0.05	-0.25	3.84e-06	0.0718	-0.1052	0.1431	9.36661e-06	25
	rs16829840	T	C	3	119147958	0.278935	0.08	0.46	2.53e-08	0.2229	0.1006	0.651799	1.23873e-05	33.0625
	rs17663676	T	C	11	62201002	0.373997	0.09	-0.47	4.52e-08	0.1501	0.1599	0.2869	1.02177e-05	27.2716
	rs3741259	T	C	11	61282350	0.107941	0.06	-0.31	4.5e-08	0.0861	0.0074	0.9315	1.00015e-05	26.6944
	rs472031	A	G	11	61638420	0.035955	0.05	0.51	2.34e-27	0.1185	-0.1143	0.3348	3.89789e-05	104.04
	rs760306	T	C	11	61724292	0.033762	0.04	-0.28	2.42e-15	0.0591	0.0427	0.4701	1.83584e-05	49
	rs9394931	T	C	6	42873245	0.11993	0.03	-0.15	2.3e-06	0.0577	-0.0494	0.3923	9.36661e-06	25
Psoriatic arthritis	rs12285167	A	C	11	61492039	0.278935	0.04	-0.28	1.05e-12	0.0449	-0.0224	0.6186	1.83584e-05	49
	rs12471016	T	C	2	76204989	0.373997	0.05	-0.25	3.84e-06	0.0466	-0.0159	0.733301	9.36661e-06	25
	rs16829840	T	C	3	119147958	0.203385	0.08	0.46	2.53e-08	0.1462	-0.1725	0.238	1.23873e-05	33.0625
	rs17663676	T	C	11	62201002	0.107941	0.09	-0.47	4.52e-08	0.0976	0.0905	0.3538	1.02177e-05	27.2716
	rs3741259	T	C	11	61282350	0.033762	0.06	-0.31	4.5e-08	0.0558	0.0813	0.1451	1.00015e-05	26.6944
	rs472031	A	G	11	61638420	0.11993	0.05	0.51	2.34e-27	0.0771	0.0159	0.8361	3.89789e-05	104.04
	rs760306	T	C	11	61724292	0.081194	0.04	-0.28	2.42e-15	0.0384	0.0511	0.1835	1.83584e-05	49
	rs9394931	T	C	6	42873245	0.278935	0.03	-0.15	2.3e-06	0.0374	-0.0245	0.512201	9.36661e-06	25
Sjögren syndrome	rs12285167	A	C	11	61492039	0.035955	0.04	-0.28	1.05e-12	0.0487	0.0731	0.1333	1.83584e-05	49
	rs12471016	T	C	2	76204989	0.035955	0.05	-0.25	3.84e-06	0.0504	-0.0155	0.758099	9.36661e-06	25
	rs16829840	T	C	3	119147958	0.033762	0.08	0.46	2.53e-08	0.1583	0.0964	0.5425	1.23873e-05	33.0625
	rs17663676	T	C	11	62201002	0.11993	0.09	-0.47	4.52e-08	0.1058	0.0235	0.8241	1.02177e-05	27.2716
	rs3741259	T	C	11	61282350	0.081194	0.06	-0.31	4.5e-08	0.0605	-0.0219	0.7177	1.00015e-05	26.6944
	rs472031	A	G	11	61638420	0.373997	0.05	0.51	2.34e-27	0.0842	-0.1222	0.1467	3.89789e-05	104.04
	rs760306	T	C	11	61724292	0.203385	0.04	-0.28	2.42e-15	0.0413	0.0979	0.0179399	1.83584e-05	49
	rs9394931	T	C	6	42873245	0.107941	0.03	-0.15	2.3e-06	0.0404	-0.0486	0.2288	9.36661e-06	25

## Sheet: TableS9_Omega3_MR
Supplementary Table 9. MR results of Omega3 on rheumatic diseases.
	exposure	Outcome	method	nsnp	b	se	pval	lo_ci	up_ci	or	or_lci95	or_uci95
1	Omega-3 fatty acids	Juvenile idiopathic arthritis	MR Egger	10	0.109299	0.201755	0.602752	-0.28614	0.504739	1.1155	0.751158	1.65655
2	Omega-3 fatty acids		Weighted median	10	0.0289999	0.166938	0.862088	-0.298198	0.356198	1.02942	0.742154	1.42789
3	Omega-3 fatty acids		Inverse variance weighted	10	0.0494616	0.150604	0.742593	-0.245723	0.344646	1.05071	0.782139	1.41149
4	Omega-3 fatty acids		Simple mode	10	0.0399009	0.42117	0.926598	-0.785592	0.865394	1.04071	0.45585	2.37594
5	Omega-3 fatty acids		Weighted mode	10	0.0399009	0.165043	0.814384	-0.283583	0.363385	1.04071	0.753081	1.43819
6	Omega-3 fatty acids	Gout	MR Egger	49	0.111792	0.134888	0.411423	-0.152589	0.376173	1.11828	0.858482	1.4567
7	Omega-3 fatty acids		Weighted median	49	-0.00585218	0.101608	0.954071	-0.205005	0.1933	0.994165	0.814643	1.21325
8	Omega-3 fatty acids		Inverse variance weighted	49	0.0596594	0.0962643	0.535425	-0.129019	0.248337	1.06147	0.878958	1.28189
9	Omega-3 fatty acids		Simple mode	49	0.0613403	0.268239	0.820091	-0.464409	0.58709	1.06326	0.628506	1.79875
10	Omega-3 fatty acids		Weighted mode	49	0.016216	0.0883977	0.855223	-0.157044	0.189476	1.01635	0.854667	1.20862
11	Omega-3 fatty acids	Ankylosing spondylitis	MR Egger	49	-0.301657	0.225067	0.186592	-0.742789	0.139475	0.739592	0.475785	1.14967
12	Omega-3 fatty acids		Weighted median	49	-0.149642	0.163712	0.360687	-0.470517	0.171233	0.861016	0.624679	1.18677
13	Omega-3 fatty acids		Inverse variance weighted	49	-0.00364556	0.166074	0.982487	-0.32915	0.321859	0.996361	0.719535	1.37969
14	Omega-3 fatty acids		Simple mode	49	-0.109606	0.341871	0.749901	-0.779673	0.560462	0.896187	0.458556	1.75148
15	Omega-3 fatty acids		Weighted mode	49	-0.154829	0.152105	0.313826	-0.452955	0.143298	0.856562	0.635746	1.15407
16	Omega-3 fatty acids	Psoriatic arthritis	MR Egger	49	-0.246112	0.113812	0.035706	-0.469183	-0.0230401	0.781835	0.625513	0.977223
17	Omega-3 fatty acids		Weighted median	49	-0.164827	0.10854	0.128868	-0.377566	0.0479116	0.84804	0.685528	1.04908
18	Omega-3 fatty acids		Inverse variance weighted	49	0.0570017	0.0914344	0.533011	-0.12221	0.236213	1.05866	0.884963	1.26644
19	Omega-3 fatty acids		Simple mode	49	0.323474	0.256504	0.213372	-0.179274	0.826221	1.38192	0.835877	2.28467
20	Omega-3 fatty acids		Weighted mode	49	-0.136899	0.09942	0.174909	-0.331762	0.0579646	0.872059	0.717658	1.05968
21	Omega-3 fatty acids	Sjögren syndrome	MR Egger	49	0.101266	0.262744	0.701667	-0.413712	0.616245	1.10657	0.661191	1.85196
22	Omega-3 fatty acids		Weighted median	49	0.0725006	0.116138	0.532455	-0.15513	0.300131	1.07519	0.856304	1.35004
23	Omega-3 fatty acids		Inverse variance weighted	49	-0.0585121	0.188312	0.756014	-0.427604	0.31058	0.943167	0.65207	1.36422
24	Omega-3 fatty acids		Simple mode	49	-0.178676	0.262047	0.498612	-0.692289	0.334936	0.836377	0.500429	1.39785
25	Omega-3 fatty acids		Weighted mode	49	0.0508726	0.102524	0.622019	-0.150075	0.251821	1.05219	0.860643	1.28637

## Sheet: TableS10_DHA_MR
Supplementary Table 10. MR results of DHA on rheumatic diseases.
	exposure	Outcome	method	nsnp	b	se	pval	lo_ci	up_ci	or	or_lci95	or_uci95
1	DHA	Juvenile idiopathic arthritis	MR Egger	4	0.135217	1.92001	0.950264	-3.628	3.89844	1.14479	0.0265692	49.3253
2	DHA		Weighted median	4	0.176952	0.376292	0.638174	-0.560579	0.914484	1.19357	0.570878	2.49549
3	DHA		Inverse variance weighted	4	0.0220121	0.489432	0.964127	-0.937275	0.981299	1.02226	0.391694	2.66792
4	DHA		Simple mode	4	0.617813	0.65274	0.413724	-0.661557	1.89718	1.85487	0.516047	6.66709
5	DHA		Weighted mode	4	0.19683	0.43322	0.680441	-0.652281	1.04594	1.21754	0.520857	2.84607
6	DHA	Gout	MR Egger	10	-0.916035	0.577995	0.15166	-2.04891	0.216836	0.400102	0.128876	1.24214
7	DHA		Weighted median	10	-0.0268498	0.200251	0.893339	-0.419341	0.365642	0.973507	0.65748	1.44144
8	DHA		Inverse variance weighted	10	0.0724492	0.209688	0.729711	-0.338539	0.483438	1.07514	0.712811	1.62164
9	DHA		Simple mode	10	-0.0925923	0.291269	0.757818	-0.663479	0.478294	0.911565	0.515057	1.61332
10	DHA		Weighted mode	10	-0.0925923	0.237382	0.705565	-0.55786	0.372676	0.911565	0.572433	1.45161
11	DHA	Ankylosing spondylitis	MR Egger	10	-1.28408	0.852522	0.170434	-2.95502	0.386862	0.276905	0.0520775	1.47235
12	DHA		Weighted median	10	-0.410109	0.331111	0.215499	-1.05909	0.238869	0.663578	0.346772	1.26981
13	DHA		Inverse variance weighted	10	-0.152842	0.291266	0.599757	-0.723723	0.41804	0.858266	0.484943	1.51898
14	DHA		Simple mode	10	-0.603484	0.489438	0.248804	-1.56278	0.355813	0.546903	0.209552	1.42734
15	DHA		Weighted mode	10	-0.550635	0.350314	0.150439	-1.23725	0.135981	0.576584	0.290181	1.14566
16	DHA	Psoriatic arthritis	MR Egger	10	-0.992126	0.48303	0.0740512	-1.93886	-0.0453864	0.370788	0.143867	0.955628
17	DHA		Weighted median	10	-0.0619694	0.223289	0.781373	-0.499615	0.375677	0.939912	0.606764	1.45598
18	DHA		Inverse variance weighted	10	-0.0787591	0.167131	0.637468	-0.406336	0.248818	0.924263	0.666086	1.28251
19	DHA		Simple mode	10	-0.0880603	0.397861	0.829773	-0.867869	0.691748	0.915706	0.419845	1.9972
20	DHA		Weighted mode	10	-0.318514	0.345747	0.380959	-0.996178	0.35915	0.727229	0.369288	1.43211
21	DHA	Sjögren syndrome	MR Egger	10	0.0938576	0.634779	0.886113	-1.15031	1.33802	1.0984	0.316539	3.81151
22	DHA		Weighted median	10	-0.0229284	0.214479	0.914866	-0.443308	0.397451	0.977332	0.641909	1.48803
23	DHA		Inverse variance weighted	10	0.0049732	0.194559	0.979607	-0.376362	0.386309	1.00499	0.686354	1.47154
24	DHA		Simple mode	10	-0.0520765	0.322061	0.875116	-0.683317	0.579164	0.949256	0.50494	1.78455
25	DHA		Weighted mode	10	0.0464909	0.25763	0.860793	-0.458465	0.551446	1.04759	0.632254	1.73576

[truncated: 6 more sheets: TableS11_EPA_MR, TableS12_Omega6_MR, TableS13_LA_MR, TableS14_AA_MR, TableS15_confounding_power, TableS16_Reverse_casuality]
